# Supplementary material for: Essential oil and furanosesquiterpenes from myrrh oleo-gum resin: a breakthrough in mosquito vector management
Source: Nat Prod Bioprospect. 2025 Jan 20;15(1):12. doi: 10.1007/s13659-024-00492-6 (PMC11753448; doi:10.1007/s13659-024-00492-6)
Supplement: Supplementary file 2 — Additional file 2. [file 13659_2024_492_MOESM2_ESM.xlsx]

## Sheet: known
													Blank	Control	Control	Control	Control	Control	Treated	Treated	Treated	Treated	Treated
													Blank	Sample	Sample	Sample	Sample	Sample	Sample	Sample	Sample	Sample	Sample
													1	2	3	4	5	6	8	9	10	11	12
													1	1	1	1	1	1	1	1	1	1	1
Alignment ID	Average Rt(min)	Average RI	Quant mass	Metabolite name	Fill %	SMILES	Total score	RI similarity	Total spectrum similarity	Dot product	Reverse dot product	S/N average	Blank	Con-1	Con-2	Con-3	Con-4	Con-5	Treated-1	Treated-2	Treated-3	Treated-4	Treated-5
0	9.171	1019.18	147.1	lactic acid	0.5	CC(O)C(O)=O	82.9	80.1	84.7	81.7	90.4	26.87	9.20033	3.11458	3.34056	3.15943	3.42128	3.47504	2.31739	0.00223795	1.97544	2.13594	2.08801
8	9.59	1042.78	147.1	Glycolic acid	0.083	OCC(O)=O	88.8	82.8	92.7	93.4	95.2	59.25	13.1982	0.125173	0.0979811	0.0784243	0.07635	0.102606	0.00297973	0.00183327	0.0639672	0.0586932	0.00322521
22	10.227	1079.11	116.1	n-Methylethanolamine	0.917	CNCCO	92.6	99.5	88.1	81.4	92.1	2157.79	0.099563	5.64429	5.83696	5.7224	5.59337	5.68441	5.24042	5.5152	5.04362	5.04991	5.25129
24	10.4	1088.94	73.0125	Hydroxylamine	1	InChI=1S/H3NO/c1-2/h2H,1H2	88.4	91.8	86.1	79.1	91.1	28.55	197.217	0.433751	0.483114	0.466309	0.457874	0.46327	0.470106	0.39257	0.435217	0.451371	0.48174
33	10.921	1118.96	152.011	4-Hydroxypyridine	0.833	C1=CNC=CC1=O	75.9	69.4	80.2	80.6	85.5	68.05	5.90275	0.0193013	0.0205305	0.0188372	0.0198323	0.0202287	0.0184656	0.0174839	0.0184025	0.0192028	0.0206355
36	11.082	1127.76	116.1	Oxalic acid	1	OC(=O)C(O)=O	87.2	99.8	78.8	72.3	81.6	23.5	0.139147	0.0402453	0.042411	0.0405932	0.0399658	0.0407799	0.0668059	0.06343	0.0655244	0.0653459	0.068841
39	11.241	1136.75	147.1	5,6-Dihydrouracil	1	O=C(C1)NC(=O)NC1	90.5	99.2	84.7	82.1	83.3	65.35	84.3403	1.22125	1.20575	1.25512	1.26931	1.18941	1.37657	1.28066	1.35963	1.40881	1.44965
40	11.306	1141.04	73.1	3-hydroxypropionic acid	1	OCCC(O)=O	91.3	98.7	86.4	79.1	92.4	79.3	422.266	0.0739135	0.0628718	0.052068	0.050844	0.0624063	0.0600124	0.761016	0.0563761	0.0556186	0.0576181
49	11.735	1166.82	147.1	DL-beta-Hydroxybutyric acid	0.583	CC(O)CC(O)=O	80.2	93.8	71	73.7	64.6	5.57	1.17175	0.255222	0.260915	0.247417	0.251264	0.252814	0.0760054	0.0672062	0.0756035	0.0759528	0.0798279
50	11.74	1165.07	147.05	HydroxyButyric acid	1	CC(O)CC(O)=O	96.3	100	93.9	90	98.7	4.38	1.10132	0.255199	0.260915	0.247116	0.251264	0.252814	0.0760054	0.0672062	0.0756035	0.0759528	0.0798279
51	11.896	1174.11	130.1	N-Methyl-DL-Alanine	0.917	CNC(C)C(O)=O	85.6	97.5	77.6	75.6	81.9	2.7	0.166725	0.0198852	0.0214659	0.02038	0.0192374	0.0200596	0.0224258	0.0185779	0.0213126	0.0206605	0.0225103
52	11.935	1176.31	70.0625	Malonic acid	0.667	OC(=O)CC(O)=O	82.5	91.3	76.6	74	79.6	3.92	0.161903	0.00944724	0.00769629	0.00624429	0.00753048	0.00849123	0.004516	0.00369066	0.00451468	0.0052705	0.00508814
58	12.229	1193.05	241	Methanolphosphate	0.917	COP(O)(O)=O	75.5	81.5	71.5	61	86	16.87	0.00108034	0.0144365	0.0137378	0.0119933	0.0121115	0.0128931	0.0121258	0.0108034	0.0111703	0.0112547	0.012372
64	12.579	1209.48	188.1	Methylmalonic acid	0.917	OC(=O)C(C)C(O)=O	82.4	99.8	70.7	54	88	13.82	0.00152024	0.028574	0.0251195	0.02684	0.0230871	0.0257123	0.0186335	0.0152024	0.0163999	0.0164413	0.0174506
72	13.142	1233.11	144.1	Valine	1	CC(C)[C@H](N)C(O)=O	96.2	99	94.4	92.6	94.4	1242.82	0.229969	1.65107	1.64813	1.64554	1.64653	1.65517	1.49957	1.40541	1.47906	1.47722	1.52605
77	13.508	1248.17	174.1	Ethanolamine	1	NCCO	93.3	100	88.9	85.7	89.7	183.22	93.4694	1.14757	1.10736	1.01006	1.0052	1.10037	0.92727	0.88215	0.871469	0.893098	0.915418
78	13.589	1251.46	147.1	4-hydroxybutyric acid	0.917	OCCCC(O)=O	86.2	80.7	89.8	82.7	95.5	42.25	85.0519	0.0280972	0.032912	0.0285444	0.0328037	0.0309123	0.035277	0.215598	0.0352181	0.0410259	0.0391878
79	13.627	1253.1	171.1	urea	0.917	NC(O)=N	93.7	99.3	89.9	84.9	93.9	10.31	0.00134952	0.0134952	0.0163786	0.013954	0.0170785	0.0172244	0.0235437	0.0859083	0.0214797	0.0265132	0.0211569
83	13.696	1256	179.017	Benzoic acid	1	OC(=O)c(c1)cccc1	92.6	99.2	88.3	84.7	96.2	60.66	7.61536	0.0432944	0.0353337	0.022677	0.0227558	0.0333711	0.0269988	0.0252398	0.0263318	0.0196155	0.0204915
98	14.331	1282.45	174.1	2-Aminoethanol	1	NCCO	96.3	98.4	94.9	91.8	97	222	8.73547	0.420659	0.464357	0.464269	0.425448	0.444053	2.0869	2.23847	1.95756	1.88488	1.98224
101	14.517	1290.29	158.1	Leucine	1	CC(C)CC(N)C(O)=O	94.5	95.8	93.6	91.4	93.9	1009.95	0.219296	2.90971	2.92522	2.87286	2.85985	2.91302	2.2828	2.19296	2.25742	2.28349	2.30509
107	14.676	1296.8	299.191	Phosphoric acid	1	OP(O)(O)=O	94.4	93.9	94.7	92.1	95.8	14691.4	730.05	10.4715	10.4372	10.4	10.2219	10.4069	10.8378	10.5039	10.3438	10.6196	10.9734
108	14.694	1297.77	147.1	Glycerol	1	OCC(O)CO	93.9	93.4	94.2	91.6	96.6	17.75	32.5472	1.03581	1.0277	1.00917	0.995895	1.01598	0.7537	0.726292	0.744342	0.751558	0.763055
110	14.785	1301.34	180	Nicotinic acid	0.917	C1=CC(=CN=C1)C(=O)O	97.4	100	95.6	94.4	95.2	315.83	0.0957452	0.0775273	0.0756305	0.0715997	0.0719272	0.0737827	0.169012	0.151619	0.166198	0.169213	0.171788
113	15.029	1311.5	142.1	Proline	0.917	OC(=O)C(C1)NCC1	86.3	99.5	77.6	63.4	87.6	2221.11	0.491938	3.58296	3.55887	3.50623	3.43661	3.51917	2.83635	2.72773	2.78336	2.81195	2.83664
114	15.044	1312.61	158.1	Isoleucine	1	CC[C@H](C)[C@H](N)C(O)=O	92.7	97.5	89.6	87.4	91.8	5.43	0.0437032	1.43132	1.40884	1.40052	1.40917	1.41823	1.28392	1.21662	1.27371	1.26802	1.28795
117	15.281	1321.02	73	R-(-)-1-Amino-2-propanol	0.917	C[C@H](CN)O	82.5	97.6	72.4	76.1	60.3	4.7	10.4192	0.797906	0.802042	0.795239	0.781234	0.800881	0.474669	0.445135	0.459122	0.470256	0.470855
118	15.283	1322.08	174.1	Glycine	0.917	C(C(=O)O)N	97.7	99.5	96.5	94.4	98.1	562.5	35.2342	3.89599	3.84791	3.8776	3.7997	3.86522	2.25018	2.19273	2.21126	2.24267	2.26134
122	15.43	1328.22	147.082	Succinic acid	1	OC(=O)CCC(O)=O	92.8	96.1	90.6	85.8	93.1	43.28	5.22294	1.62132	1.5908	1.55647	1.59423	1.62427	2.95212	2.8253	2.90287	2.97148	3.00629
124	15.512	1331.64	71.1	Tridecane	1	CCCCCCCCCCCCC	72.1	63.1	78.1	63.9	91.5	12.09	1.92555	0.0233853	0.0233195	0.0233118	0.0233522	0.0234611	0.0237103	0.0228005	0.0226113	0.0238475	0.0235746
127	15.585	1332.43	147	Picolinic acid	1	OC(=O)c(c1)nccc1	93.9	98.9	90.5	100	87.6	9.73	5.07043	0.00640664	0.00547868	0.00495056	0.00406019	0.00344793	0.00392751	0.00433748	0.00452044	0.00414865	0.00405936
131	15.716	1340.09	261.07	Methylsuccinic acid	0.917	CC(CC(=O)O)C(=O)O	89.4	96.8	84.4	71.2	96.6	5.14	0.000254954	0.00423686	0.00364688	0.00341967	0.00324126	0.00386154	0.00300246	0.00254954	0.00269814	0.00280688	0.0028444
137	15.999	1351.91	292.1	Glyceric acid	0.583	OC[C@@H](O)C(O)=O	88	96.4	82.3	80.1	89.3	3.96	0.116291	0.00580354	0.00518841	0.00448923	0.00473202	0.00522964	0.00504059	0.00511334	0.00519113	0.00497164	0.00514199
138	16.025	1353.47	241.1	Uracil	1	OC1=NC(O)=NC=C1	95.5	97.5	94.2	92.9	94.5	479.87	0.2151	0.0954261	0.107088	0.105132	0.114305	0.101055	0.627022	0.59959	0.624618	0.635074	0.650428
140	16.168	1358.92	245.1	Fumaric acid	0.917	[H]\C(=C(\[H])C(O)=O)C(O)=O	95.9	95.9	95.9	93.3	97.6	170.33	0.200432	0.392301	0.395514	0.370231	0.379474	0.385834	0.204567	0.198657	0.208951	0.210316	0.21634
143	16.352	1366.61	240.055	Pyrrole-2-carboxylic acid	0.917	C1=CNC(=C1)C(=O)O	82.5	92.4	75.9	78.5	80.3	8.01	0.000430181	0.00430181	0.00494448	0.00479606	0.00505291	0.00464399	0.00499138	0.00462992	0.00495192	0.00535606	0.00541321
147	16.466	1371.35	188.1	Alanine	0.917	CC(N)C(O)=O	97.1	99.9	95.2	92.5	97	150.65	0.0190132	0.190132	0.215904	0.238625	0.26279	0.198325	0.204123	0.200305	0.22534	0.253675	0.266085
149	16.533	1374.12	156.1	1-Amino-1-cyclopentanecarboxylic acid	0.917	OC(=O)C(N)(C1)CCC1	89.4	97.8	83.8	86.9	80.6	33.67	0.201939	0.00759106	0.00768065	0.00740264	0.00707938	0.00760895	0.130642	0.129486	0.125591	0.126385	0.130736
152	16.656	1379.28	204.1	Serine	1	OC[C@H](N)C(O)=O	95.9	97.8	94.7	93.2	96.9	294.51	0.071301	3.7101	3.6619	3.64172	3.6096	3.64499	0.7318	0.71301	0.716827	0.732306	0.733815
159	17.155	1400.04	232.1	alpha-Methyl-DL-serine	1	CC(CO)(C(=O)O)N	78.4	81.4	76.4	71.7	78	7.21	0.000931909	0.00953146	0.00970461	0.00931909	0.00964995	0.00965218	0.00994525	0.0102992	0.0101794	0.0105311	0.0115713
160	17.258	1405.03	218.1	Threonine	0.917	CC(O)C(N)C(O)=O	95.9	98.9	93.8	90.8	97.3	81.47	0.385643	0.85898	0.862701	0.837641	0.853504	0.853865	0.45402	0.434293	0.446354	0.450676	0.45473
162	17.307	1407.42	174.1	O-Acetylserine	0.083	CC(=O)OC[C@@H](C(=O)O)N	86.9	99.1	78.8	80.2	67.7	313.3	163.089	0.0128483	0.0130625	0.0129332	0.012888	0.0128609	0.00202101	0.0019091	0.00208422	0.0020179	0.00233049
163	17.345	1409.23	184.033	Methylmaleic acid	0.583	C\C(=C\C(O)=O)C(O)=O	81.4	90.6	75.2	66.6	88.3	10.13	0.422866	0.00591386	0.00469856	0.00420369	0.00402079	0.00497198	0.00122336	0.00112207	0.00115054	0.00111652	0.00118425
165	17.443	1413.59	261.1	Glutaric acid	1	OC(=O)CCCC(O)=O	91.3	98.1	86.8	77.8	96.3	8.39	0.186668	0.00719856	0.00669183	0.00600752	0.00614389	0.0064772	0.00498315	0.00457051	0.00451729	0.00456442	0.00470847
166	17.452	1414.46	255.1	Thymine	0.917	CC1=CN=C(O)N=C1O	95.9	98.8	94	92.3	94.9	111.58	0.000979286	0.00979286	0.0289578	0.0296864	0.0377382	0.0179604	0.0799474	0.075848	0.0737985	0.0725904	0.0724884
173	17.926	1437.51	258.09	Benzylamine	1	C1=CC=C(C=C1)CN	84.6	100	74.3	64	84.1	6.3	0.000254725	0.0104287	0.00682548	0.0059685	0.00517663	0.00750942	0.00350797	0.00324347	0.00260705	0.00254725	0.00261053
174	17.97	1439.57	174.1	beta-Alanine	1	C(CN)C(=O)O	97.3	99.8	95.6	93.1	98.5	73.76	66.1207	0.338099	0.339037	0.32619	0.331928	0.338624	0.40578	0.390702	0.395884	0.39976	0.411526
179	18.427	1461.73	174.1	3-aminoisobutyric acid	0.083	CC(CN)C(O)=O	90.8	99.9	84.7	82.8	86.4	65.21	33.9989	0.000297535	3.53431e-05	4.21719e-05	0.000248396	3.4427e-05	4.0972e-05	5.58409e-05	0.000172356	7.86683e-05	6.04828e-05
180	18.464	1463.54	229.142	Decanoic acid	1	CCCCCCCCCC(O)=O	89.4	98.9	83.1	81.3	91	5.8	1.74878	0.0190457	0.0121522	0.00750797	0.00659165	0.0111853	0.00835118	0.00761783	0.00823776	0.00494967	0.00521764
183	18.567	1468.08	218.1	homoserine	0.583	OCCC(N)C(O)=O	90.2	98.2	84.8	90.9	79.2	5.19	0.00102942	0.0110865	0.0109774	0.0103575	0.0102942	0.0107761	0.0399139	0.0381131	0.0389823	0.0375746	0.0394023
185	18.605	1470.38	128.1	3-Amino-2-piperidone	1	C1CC(C(=O)NC1)N	92	92.3	91.7	88	95.1	311.53	0.173708	0.587519	0.613979	0.590079	0.562518	0.620546	0.236792	0.215478	0.233749	0.221418	0.228107
186	18.639	1472.05	174.1	3-Amino isobutyric acid	1	CC(CN)C(O)=O	95.9	100	93.2	90	96.2	18.3	16.7276	0.0525801	0.0543445	0.0553033	0.0560385	0.0533567	0.0977973	0.0954057	0.0965517	0.0974291	0.100638
194	19.023	1492.6	147.1	Citramalic acid	0.833	CC(CC(=O)O)(C(=O)O)O	84.5	99	74.8	73.3	82.8	4.44	0.816145	0.014789	0.0178075	0.0227403	0.0242628	0.0169386	0.0235181	0.0240817	0.0259785	0.0282879	0.0310405
205	19.423	1510.27	147.075	Malic acid	0.917	C(C(C(=O)O)O)C(=O)O	94.3	95.7	93.4	88.1	97.9	24.35	1.16411	1.67148	1.68595	1.66152	1.65274	1.66439	1.07758	1.04886	1.06575	1.0739	1.08893
208	19.579	1517.67	111	Adipic acid	1	OC(=O)CCCCC(O)=O	92	97.7	88.1	81.3	94.2	25.31	0.554729	0.0138816	0.0119111	0.0100945	0.0102398	0.0120603	0.0237048	0.0228223	0.0242031	0.0238118	0.0242684
217	19.896	1533	176.1	Methionine	0.917	N[C@@H](CCSC)C(O)=O	97.2	99.9	95.4	91.7	98.6	718.23	1.44753	0.684449	0.672033	0.658007	0.664639	0.675275	1.01942	0.981592	0.989948	1.00922	1.02125
218	19.939	1535.08	156.1	Pyroglutamic acid	1	C1CC(=O)N[C@@H]1C(=O)O	96.4	100	93.9	90.3	96.5	2526.58	2.29562	6.09931	6.22764	6.14674	6.20898	6.13785	5.33086	5.21538	5.2814	5.57939	5.66197
222	19.977	1536.86	254.1	Cytosine	0.583	OC1=NC=CC(=N)N1	88.3	99.7	80.7	84.7	86	67.44	0.00158184	0.0188671	0.0328644	0.0308488	0.0354521	0.0271472	0.0206382	0.0180119	0.0172296	0.0165079	0.0158184
225	20.043	1540.12	232.1	Aspartic acid	0.917	OC(=O)CC(N)C(O)=O	95.9	97.4	94.8	92.5	97.1	545.31	0.0608728	0.625731	0.608728	0.612939	0.614945	0.626373	0.875066	0.830935	0.870999	0.873995	0.880903
227	20.106	1543.21	174.1	GABA	1	C(CC(=O)O)CN	97.6	100	96.1	93.8	97.4	102.56	0.125132	0.192964	0.198528	0.191693	0.196995	0.195686	0.962103	0.93499	0.936424	0.94804	0.962033
228	20.131	1544.36	230.1	trans-4-Hydroxy-L-proline	0.917	O[C@@H](C1)C[C@H](N1)C(O)=O	85.6	99.5	76.3	84.7	75.5	19.24	0.0013638	0.014447	0.0139519	0.0145727	0.013638	0.0146891	0.0581331	0.0563973	0.0577182	0.0596797	0.059775
235	20.405	1557.71	239.04	Pyrogallol	0.917	Oc(c1)c(O)c(O)cc1	89.3	99.7	82.5	70.2	95.7	15.33	0.0884111	0.00708292	0.00615921	0.00576286	0.00570242	0.00652731	0.00423041	0.00416057	0.00392211	0.0040119	0.00400865
237	20.606	1567.43	198.009	2-Oxoglutaric acid	1	OC(=O)CCC(=O)C(O)=O	86.8	98.9	78.7	67.9	84.3	15.79	0.108354	0.00864257	0.00878886	0.00834372	0.00822149	0.00852358	0.00436146	0.00402693	0.00443016	0.00444062	0.00488005
240	20.692	1571.6	220.1	Cysteine	0.917	C([C@@H](C(=O)O)N)S	89.3	99.9	82.3	83.4	78.2	41.14	0.00435819	0.0442625	0.0443381	0.0435819	0.043672	0.0445638	0.0760268	0.0749496	0.0750141	0.0757576	0.0792139
243	20.851	1579.32	179.082	4-Hydroxyphenethyl alcohol	0.917	OCCc(c1)ccc(O)c1	89.9	100	83.1	72.3	92.7	18.54	0.000518528	0.00518528	0.00584399	0.00596801	0.00624204	0.00540493	0.0110009	0.0109306	0.0114019	0.0123145	0.0125777
244	20.863	1579.93	268.1	6-Hydroxynicotinic acid	0.5	C1=CC(=O)NC=C1C(=O)O	98	100	96.7	97.3	97.4	148.3	7.43375e-05	0.000892705	0.000818832	0.000766089	0.000743375	0.000837493	0.0609087	0.0580196	0.0604011	0.0617046	0.0634565
249	21.047	1588.78	292.1	Threonic acid	1	OCC(O)C(O)C(O)=O	91.3	94.2	89.3	86.7	92.1	11.11	0.00152156	0.0157947	0.0156723	0.0152419	0.0156405	0.0152156	0.0180757	0.0197687	0.0189324	0.0189805	0.0191878
251	21.133	1593.01	247.1	2-hydroxyglutaric acid	0.917	OC(CCC(O)=O)C(O)=O	82.4	80.2	83.9	79.7	85.8	2492.74	0.0881595	2.66382	2.70609	2.66642	2.65767	2.67227	0.927096	0.881594	0.909126	0.924945	0.929217
253	21.147	1593.95	198.017	a-Ketoglutaric acid	1	OC(=O)CCC(=O)C(O)=O	88.1	94.1	84.1	74.3	92.8	244.12	0.0141396	0.221598	0.229912	0.226591	0.227174	0.227995	0.150454	0.141396	0.152126	0.159663	0.157836
261	21.508	1612.57	156.1	Pipecolic acid	0.917	C1CCNC(C1)C(=O)O	78	89.2	70.5	73.9	53.2	22.47	0.0357663	0.0812124	0.0611654	0.0625237	0.0534522	0.0651626	0.0368103	0.0362279	0.0298602	0.0295512	0.0297888
262	21.589	1616.85	342.114	Benzene-1,2,4-triol	0.917	C1=CC(=C(C=C1O)O)O	80.2	89.4	74	80.3	76.8	30.79	0.205907	0.0194076	0.0183644	0.0170547	0.0159573	0.0180822	0.0122153	0.012853	0.0120408	0.0122022	0.0122974
264	21.633	1619.4	247.1	3-Hydroxy-3-Methylglutaric acid	0.917	CC(CC(=O)O)(CC(=O)O)O	90.6	99.1	85	79.3	94.8	7.24	0.000453447	0.0068952	0.00698497	0.00700082	0.00654434	0.0066884	0.00454088	0.00453447	0.00456522	0.00459107	0.00480109
266	21.678	1621.86	369.064	Phosphoenolpyruvic acid	0.917	OC(=O)C(=C)OP(O)(O)=O	83.9	96.1	75.7	67.3	87.3	5.45	0.000272703	0.00276555	0.00305307	0.00287616	0.00289404	0.00272703	0.0045521	0.00433382	0.00456225	0.00486282	0.00499059
269	21.854	1630.38	73	Penicillamine	0.75	OC(=O)[C@H](N)C(C)(C)S	83.4	99.7	72.6	66.6	71.1	8.54	0.53323	0.587021	0.665512	0.611674	0.584273	0.636078	0.476133	0.475766	0.480451	0.434417	0.462862
272	21.976	1638.09	246.127	Glutamic acid	0.917	OC(=O)CC[C@H](N)C(O)=O	95.8	98.1	94.3	92.6	95.2	2669.85	0.584317	3.82167	3.7646	3.71455	3.71275	3.74748	3.55056	3.43614	3.41959	3.47812	3.57369
274	21.992	1638.97	218.1	Phenylalanine	0.917	OC(=O)C(N)Cc(c1)cccc1	96.8	99.5	95.1	92.9	97.4	182.54	0.120933	1.5777	1.58667	1.57509	1.58658	1.59247	1.25742	1.20933	1.25178	1.27152	1.25128
284	22.322	1656.95	257.191	Lauric acid	1	CCCCCCCCCCCC(O)=O	91.9	99.5	86.8	77.4	95.5	19.17	1.20756	0.0313163	0.0265587	0.0243669	0.0228921	0.0252578	0.0165032	0.0148722	0.0156664	0.0141736	0.0142735
285	22.361	1659.11	174.1	1,2 Diaminopropane	0.917	CC(CN)N	94.7	94.6	94.8	94.2	94.6	20.55	0.00140274	0.0148088	0.0148647	0.0142199	0.0140274	0.0145773	0.200796	0.197022	0.194048	0.195038	0.198455
291	22.753	1680.41	234.1	Homocysteine	0.833	SCCC(N)C(O)=O	94.1	99.8	90.3	87.3	94.9	39.24	0.000738067	0.0466101	0.0489795	0.0482157	0.0453437	0.047842	0.00874631	0.00790698	0.0079408	0.00738067	0.00776076
295	22.944	1690.77	231.1	Asparagine	0.917	NC(=O)C[C@@H](N)C(O)=O	96.6	98.6	95.2	92.6	97.6	114.95	0.000920594	0.513485	0.47656	0.466023	0.45929	0.495257	0.0103186	0.00924162	0.00920594	0.00934737	0.00959222
297	22.971	1692.29	274.1	N-Acetyl aspartic acid	0.917	[H][C@@](CC(O)=O)(N=C(C)O)C(O)=O	87.5	96.1	81.7	70.7	91.1	94.99	0.00321145	0.060339	0.0678461	0.0652994	0.0647508	0.0648043	0.0321521	0.0321145	0.0344042	0.0334964	0.0346263
303	23.275	1708.83	187.1	Suberic acid	0.917	OC(=O)CCCCCCC(O)=O	83.8	97.6	74.6	66.2	82.8	5.12	0.143116	0.00351902	0.0029015	0.00254558	0.00248587	0.00300807	0.00303305	0.00272316	0.00295014	0.00293747	0.00287009
305	23.332	1712.11	173.1	D-Xylulose	0.917	OCC(O)(O1)[C@@H](O)[C@H](O)C1	92.6	95.4	90.7	86.4	94.9	14.03	0.0019245	0.0335064	0.0339575	0.0325209	0.0321289	0.034028	0.0211232	0.0204223	0.0199345	0.019245	0.019718
306	23.353	1713.05	217.1	Ribose	0.917	[H][C@@](O)(CO)[C@@]([H])(O)[C@@]([H])(O)C=O	91.4	93.2	90.2	83.7	96.2	13.82	0.376551	0.046932	0.0462545	0.0420186	0.0434954	0.0464788	0.0969461	0.096782	0.0975384	0.107534	0.109072
311	23.671	1730.42	174.1	6-Aminohexanoic Acid	0.583	C(CCC(=O)O)CCN	82.9	98.8	72.3	61.6	85.6	5.5	0.905259	0.036484	0.0380934	0.0384787	0.0389941	0.0372229	0.0228252	0.0224195	0.0228605	0.0231428	0.0236953
313	23.758	1735.17	260.11	2-Aminoadipic acid	0.917	OC(=O)CCC[C@H](N)C(O)=O	86	97.9	78	75.6	83.5	14.25	0.00119342	0.0126217	0.0127054	0.0126405	0.0129445	0.0127256	0.0123965	0.0119342	0.0122967	0.0120772	0.0125174
317	23.9	1742.95	217.1	Arabitol	0.917	OCC(O)C(O)C(O)CO	98.5	99.7	97.7	96.6	98.1	6.61	0.0013392	0.0141026	0.0142126	0.013392	0.013925	0.0136384	0.0441382	0.0438548	0.0445873	0.0454316	0.0446107
321	24.041	1750.61	174.1	Putrescine	0.917	NCCCCN	93.8	97.7	91.2	89.3	91.6	158.05	0.103632	0.458506	0.481459	0.465459	0.468352	0.471141	1.24656	1.25426	1.22475	1.23931	1.24602
328	24.206	1759.55	217.1	Ribitol	1	OCC(O)C(O)C(O)CO	96.4	99	94.7	91.3	97.2	197.56	1	1	1	1	1	1	1	1	1	1	1
330	24.33	1766.33	254.08	Orotic acid	0.833	OC(=O)C1=CC(O)=NC(O)=N1	86.6	97.7	79.2	79.7	86.8	24.94	0.000314538	0.00329477	0.00326038	0.00340272	0.00365926	0.00314538	0.00870206	0.00835108	0.0086623	0.00877859	0.00944916
335	24.595	1780.61	267.1	4-HydroxyMandelic acid	1	Oc(c1)ccc(c1)[C@H](O)C(O)=O	83.4	96	75.1	62.9	85.4	173.64	0.033757	0.0376563	0.0394222	0.0395046	0.0390822	0.0382484	0.120353	0.113866	0.116731	0.119456	0.117746
338	24.755	1788.65	73	3-phosphoglycerate	0.583	OC(COP(O)(O)=O)C(O)=O	85.5	99.5	76.2	70.1	78.1	6.26	0.729492	1.17673	1.17858	1.17956	1.17191	1.17768	1.20126	0.090461	1.18043	1.17471	1.18383
340	24.778	1790.76	156.1	Glutamine	0.917	NC(=O)CC[C@@H](N)C(O)=O	96.7	99.2	94.9	92.2	97.5	1016.03	0.197754	2.3291	2.32637	2.29147	2.25777	2.31965	2.0539	1.98647	1.9855	1.97754	1.99118
342	24.805	1792.21	357.1	Glycerol 1-phosphate	0.917	C(C(COP(=O)(O)O)O)O	84.2	88	81.7	81.6	78.9	3225.61	0.178011	1.78011	1.7871	1.79614	1.82537	1.79352	2.56176	2.55445	2.50433	2.53685	2.57789
344	24.846	1794.44	174.1	Glycylglycine	0.083	C(C(=O)NCC(=O)O)N	84.9	99.2	75.4	65.1	83.1	13.48	7.05536	0.00410476	0.0041799	0.00399362	0.00444146	0.00411723	0.00979399	0.00844709	0.00974373	0.00926769	0.00932042
346	24.92	1798.48	295.1	1,4-Benzenedicarboxylic acid	0.917	OC(=O)C1=CC=C(C=C1)C(O)=O	93.4	99.6	89.3	94.6	89.3	32.31	0.385945	0.041025	0.0344626	0.0321127	0.0310604	0.0368857	0.0261317	0.0255803	0.0259331	0.0261578	0.0261755
347	24.944	1799.8	292.109	Xylonic acid	0.917	[H][C@](O)(CO)[C@@]([H])(O)[C@]([H])(O)C(O)=O	89	98.2	82.8	69.1	94.7	9.95	0.00148674	0.0155392	0.0155646	0.0158784	0.0166417	0.015892	0.0156712	0.0154474	0.0154828	0.0148674	0.0152783
351	25.037	1805.35	299.091	O-Phosphoethanolamine	0.917	NCCOP(O)(O)=O	97.2	99.8	95.6	93.6	97.2	1718.18	0.0879018	1.20232	1.23255	1.21951	1.23459	1.22883	0.879018	0.884251	0.895322	0.899185	0.900529
356	25.228	1816.85	265.1	Hypoxanthine	0.917	OC1=NC=NC2=C1N=CN2	97.1	99.6	95.5	95.2	95.8	402.38	0.00170722	0.0176275	0.0176606	0.0170722	0.0176277	0.017152	0.412108	0.398672	0.416174	0.417273	0.416081
358	25.33	1822.98	196.1	1-Methyl Histidine	0.917	OC(=O)C(N)Cc(n1)cn(C)c1	92.4	99.9	87.3	78.7	93.9	66.86	0.00148602	0.0160266	0.018626	0.0185831	0.019984	0.0181882	0.0153753	0.0150872	0.0152577	0.0148602	0.0151333
365	25.578	1837.92	142.1	Ornithine	0.917	NCCC[C@H](N)C(O)=O	95.1	100	91.8	89.1	92.7	1299.23	0.0313458	2.24036	1.93246	1.95552	2.05489	2.03483	1.76907	1.60253	1.63604	1.79698	1.77399
367	25.668	1843.35	157.1	Citrulline	0.917	NC(CCCNC(O)=N)C(O)=O	92.4	98	88.7	84.2	91.8	303.98	0.0376147	0.529771	0.525097	0.497817	0.537042	0.515144	0.382601	0.386144	0.377736	0.376147	0.38579
369	25.724	1846.73	384.118	3,4-Dihydrophenylacetic acid	0.917	OC(=O)CC1=CC(O)=C(O)C=C1	91.6	99.9	86.1	78	95.2	123.57	0.00135347	0.0141491	0.0138302	0.0135347	0.0142738	0.014365	0.0427867	0.0412735	0.0429006	0.0435092	0.0445387
370	25.749	1848.26	273.1	Citric acid	0.917	OC(C(CC(O)=O)C(O)=O)C(O)=O & C(C(=O)O)C(CC(=O)O)(C(=O)O)O	95.5	96.4	94.9	92.5	96	853.5	0.0237711	0.747559	0.75858	0.757936	0.773394	0.777463	0.246028	0.237711	0.249175	0.25068	0.25025
371	25.82	1852.51	285.2	Myristic acid	1	CCCCCCCCCCCCCC(O)=O	89.4	99.5	82.6	73.9	93.5	53.77	3.36334	0.0319899	0.022247	0.0221744	0.0207872	0.0251148	0.0171589	0.0169659	0.0178264	0.0199556	0.0202983
372	25.874	1855.79	341.1	Homogentisate	0.917	OC(=O)CC1=CC(O)=CC=C1O	82.2	98.6	71.3	84.3	68.6	3.25	1.35506e-05	0.000350838	0.000315514	0.000362008	0.000349796	0.000365971	0.00155226	0.00162886	0.000135506	0.00157226	0.00169617
379	26.245	1878.24	128.1	Methionine sulfoxide	1	CS(=O)CCC(N)C(O)=O	90.7	99.8	84.6	73.6	93.4	78.71	0.157281	0.117606	0.120459	0.117255	0.120448	0.121477	0.0195245	0.0189125	0.0200725	0.0191224	0.0200735
390	25.762	1849.32	174.1	Cadaverine	0.615	NCCCCCN	83.2	95.2	75.3	75.4	80.8	11.66	1.0011	1.5283	1.53467	1.47747	1.28483	1.45632	4.48792	4.40381	4.05849	4.31097	4.3153
392	26.865	1913.71	73.1	L-Gulcono-1,4-lactone	0.917	C([C@@H]([C@@H]1[C@@H]([C@@H](C(=O)O1)O)O)O)O	84.2	99.9	73.8	62.6	79.6	7.93	0.360326	1.41498	1.44835	1.46831	1.42042	1.42858	1.29801	1.29476	1.2605	1.25889	1.28904
393	26.869	1915.66	331.2	Allantoin	0.917	OC(=N)NC1N=C(O)N=C1O	95.2	99.6	92.3	87.4	95.6	1630.06	0.239098	2.70639	2.83949	2.86561	2.78821	2.81575	2.43816	2.45052	2.43713	2.39098	2.4674
398	27.011	1924.19	307.15	Fructose	0.917	[H][C@@](O)(CO)[C@@]([H])(O)[C@]([H])(O)C(=O)CO	84.1	97.2	75.3	57.8	90.4	6.52	0.00100888	0.0100888	0.0110046	0.0105447	0.0109488	0.0104876	0.0139768	0.0137272	0.014135	0.0135535	0.0136952
399	26.25	1878.34	264.1	Adenine	0.923	Nc(n2)c(n1)c(nc2)nc1	89.1	99.7	82	87.7	83.5	35.84	0.00298685	1.02459	0.619668	0.448041	0.336464	0.607191	0.488213	0.432351	0.475548	0.350596	0.436677
400	27.064	1927.4	319.11	Galactose	0.917	[H]C1(O)O[C@]([H])(CO)[C@]([H])(O)[C@]([H])(O)[C@@]1([H])O	94.8	100	91.3	87.9	95.1	7.46	0.00217365	0.0217365	0.0230969	0.0231024	0.0228536	0.0222546	0.0345723	0.0326589	0.0346259	0.0352513	0.035824
401	27.079	1928.35	206.1	Galactitol	0.083	OC[C@H](O)[C@@H](O)[C@H](O)[C@@H](O)CO	83.4	99	73	80.6	65.2	3.41	0.000501001	0.0110865	0.0122183	0.015451	0.0119399	0.0123779	0.00560203	0.00501001	0.00529086	0.00525074	0.00516645
405	27.286	1943.25	319.2	Allose	0.917	[H][C@@](O)(CO)[C@@]([H])(O)[C@@]([H])(O)[C@@]([H])(O)C=O & C(C1C(C(C(C(O1)O)O)O)O)O	91.5	99.4	86.2	76.2	94.2	259.8	0.599853	7.07488	7.00978	6.83241	6.67593	6.9608	6.1398	6.13633	5.99853	6.07353	6.21927
406	27.286	1940.81	319.2	Glucose	0.917	[H]C1(O)O[C@]([H])(CO)[C@@]([H])(O)[C@]([H])(O)[C@@]1([H])O	95.6	97.8	94	89.8	97.3	2035.25	0.599853	7.07483	7.0093	6.8323	6.6754	6.96053	6.1398	6.14198	5.99853	6.07353	6.2192
409	27.333	1945.77	154.1	Histidine	0.5	[H][C@](N)(CC1=CN=CN1)C(O)=O	86.3	97.7	78.6	64.9	91.6	17.14	0.388671	4.10973	4.45146	4.49927	4.47813	4.27966	3.88671	3.97101	3.88876	3.93558	3.96208
410	27.333	1943.63	154.1	Lysine	0.917	NCCCC[C@H](N)C(O)=O	84.5	99.8	74.3	63.7	78.8	7844.84	0.386265	4.08275	4.45307	4.49844	4.44193	4.24743	3.89337	3.97388	3.86265	3.9107	3.97036
413	27.465	1951.6	299.183	Pentadecanoic acid	0.583	CCCCCCCCCCCCCCC(=O)O	83.2	98.8	72.7	71	81.7	13.27	0.89024	0.0189539	0.0111359	0.0104125	0.0130578	0.0135316	0.0122356	0.0113965	0.0115665	0.0058221	0.00540193
417	27.55	1954.78	73	Galacturonic acid	0.917	OC(=O)[C@@H](O1)[C@H](O)[C@H](O)[C@@H](O)C(O)1	83.6	99.6	73	69.9	65.9	11.04	1.09841	1.85177	1.88503	1.86281	1.85551	1.86173	1.43459	1.41665	1.40398	1.42789	1.4453
420	27.594	1959.37	218.109	Tyrosine	0.917	NC(CC1=CC=C(O)C=C1)C(O)=O	96.8	99.8	94.8	91.9	96.6	886.29	0.646778	6.56352	6.52913	6.51645	6.46778	6.56213	7.01701	6.90981	6.85031	6.85407	6.99826
429	27.871	1975.61	319.1	Galactonic acid	0.667	OC[C@@H](O)[C@H](O)[C@H](O)[C@@H](O)C(O)=O	83.9	100	73.2	60.7	82.1	3.64	0.0419953	0.0292639	0.0302577	0.0295004	0.0303699	0.0337761	0.0311538	0.0278239	0.0276342	0.0297114	0.0311303
430	27.881	1976.51	333.1	Sorbitol	0.917	[H][C@](O)(CO)[C@@]([H])(O)[C@]([H])(O)[C@]([H])(O)CO	87.7	100	79.5	61.4	97.5	15.71	0.00226373	0.0373194	0.0374111	0.0359102	0.0371857	0.0374099	0.0233707	0.0227062	0.0226374	0.023408	0.0241272
431	27.97	1981.98	159.1	Galactosamine	0.917	[H][C@]1(N)C([H])(O)O[C@]([H])(CO)[C@]([H])(O)[C@]1([H])O	91.6	100	86	74.6	96.1	137.89	0.0108476	0.187594	0.187762	0.187315	0.191305	0.190884	0.109962	0.108876	0.108476	0.114414	0.113801
432	28.041	1984.74	174.1	N-acetylornithine	0.833	CC(O)=N[C@@H](CCCN)C(O)=O	88.6	99.6	81.2	79.3	85.8	22.04	16.15	0.00276956	0.00379845	0.00526094	0.00494331	0.00523181	0.00193616	0.0025013	0.00355848	0.00498165	0.00351388
438	28.277	2000.53	174.1	Glycyl-proline	1	NCC(=O)N1CCC[C@H]1C(O)=O	76.3	85.2	70.4	86.9	53	7.63	2.08058	0.0575571	0.0602099	0.0587649	0.059541	0.0602567	0.0317153	0.0309048	0.0317079	0.0317513	0.0318605
439	28.332	2004.19	333.1	isohexonic acid	0.917	OCC(O)C(O)C(O)C(O)C(O)=O	87.3	97.1	80.8	76.1	78.3	83.01	0.00577198	0.0589754	0.0577198	0.058505	0.0593902	0.0594699	0.0952631	0.0960262	0.0957919	0.0979235	0.0975495
440	28.347	2005.1	267.1	Urocanate	0.917	[H]\C(=C(\[H])C1=CN=CN1)C(O)=O	85.9	98.9	77.3	69.7	85.4	21.79	0.0311448	0.00152201	0.00145392	0.00225886	0.00152004	0.00139681	0.0188453	0.0201084	0.0185191	0.0193304	0.0196964
443	28.499	2015.19	291.1	Pantothenate	0.917	[H][C@](O)(C(O)=NCCC(O)=O)C(C)(C)CO	92.4	99.8	87.4	77.5	97	67.16	0.00893242	0.0990713	0.100081	0.0980384	0.100131	0.101275	0.0895197	0.0893242	0.0907897	0.0914964	0.0928548
453	28.927	2043.34	73.0167	Gluconic acid	0.917	[H][C@@](O)(CO)[C@@]([H])(O)[C@]([H])(O)[C@@]([H])(O)C(O)=O	94.2	100	90.3	83.6	96.6	49.91	0.429799	0.134224	0.137845	0.136869	0.140087	0.136598	0.316653	0.313879	0.311279	0.307692	0.307618
454	28.948	2044.83	353.1	Xanthine	0.917	OC1=NC2=C(N=CN2)C(O)=N1	96.3	98.4	94.9	91.9	96.7	605.85	0.00137653	0.0149347	0.0144327	0.0137653	0.0138111	0.0140753	0.364426	0.363738	0.356759	0.36231	0.362317
456	28.997	2048.67	117	Palmitic acid	0.583	CCCCCCCCCCCCCCCC(O)=O	89.6	98.1	84	78.7	85.7	5.29	59.1379	0.944876	0.518946	0.477128	0.423517	0.0120573	0.33034	0.326739	0.344116	0.32145	0.323074
457	29.015	2049.26	313.236	Plamitic acid	1	CCCCCCCCCCCCCCCC(O)=O	93.9	99.9	90	83.6	94.4	2233.84	49.8534	1.39193	0.741523	0.671125	0.604103	0.950166	0.459632	0.465614	0.482694	0.456707	0.454941
458	27.871	1976.19	202.1	Indole-3-acetic acid	0.692	OC(=O)CC1=CNC2=CC=CC=C12	89.3	98.4	83.2	82.9	89.1	19.83	0.000374445	0.192346	0.170757	0.186521	0.207966	0.189398	0.322206	0.534352	1.31909	0.330202	0.626463
468	28.332	2004.19	333.1	D-Glucarate	0.308	[C@H]([C@@H]([C@@H](C(=O)O)O)O)([C@H](C(=O)O)O)O	85.7	97.3	78	67.3	83.2	72.39	0.0022916	0.032758	0.022916	0.0334581	0.0331086	0.0305602	0.0022916	0.0022916	0.0022916	0.0022916	0.0022916
472	29.779	2099.77	174.1	Dopamine	0.917	NCCC1=CC(O)=C(O)C=C1	90.6	99.1	84.9	77.2	91.8	26.71	0.0095169	0.0994161	0.0980017	0.0954601	0.095169	0.100846	0.186021	0.184281	0.184232	0.190282	0.187292
473	29.8	2101.12	259.1	Allantoic acid	1	OC(=O)C1=CC(Cl)=CC(=N1)C(O)=O	76.4	68.3	81.8	77.2	79.6	636.61	0.204099	0.840426	0.718186	0.697816	0.767091	0.788853	0.621314	0.548222	0.63311	0.68828	0.635719
476	29.999	2114.28	322.127	N-acetyl-D-mannosamine	0.917	CC(O)=N[C@@H]1C(O)O[C@H](CO)[C@@H](O)[C@@H]1O	71.9	68.5	74.2	62.5	82	20.86	0.0233586	0.0142211	0.0154668	0.0150347	0.0157611	0.0141251	0.00916491	0.00818684	0.00831587	0.00780084	0.00735568
477	30.138	2123.01	319.133	N-Acetyl glucosamine	0.667	[H]C1(O)O[C@]([H])(CO)[C@@]([H])(O)[C@]([H])(O)[C@@]1([H])N=C(C)O	89.3	98.8	83	68.7	97.1	12.3	0.000512398	0.00574351	0.00559818	0.00512398	0.0058643	0.00601436	0.0705988	0.0697144	0.0684148	0.0744854	0.0733915
479	30.179	2126.13	218.1	Dopa	0.917	NC(CC1=CC(O)=C(O)C=C1)C(O)=O	95.4	100	92.3	87	96.4	143.06	0.0556769	0.594079	0.587161	0.556769	0.58458	0.599943	1.43626	1.43655	1.44493	1.51772	1.50744
480	30.198	2127.52	73	n-acetyl-d-hexosamine	0.667	CC(O)=N[C@H]1[C@H](O)O[C@H](CO)[C@@H](O)[C@@H]1O	83.1	100	71.9	61.1	75.9	5.66	0.226955	0.173922	0.173957	0.170462	0.181158	0.176379	0.479287	0.474946	0.478274	0.490538	0.488177
481	30.217	2128.69	305.1	Inositol	0.917	OC1C(O)C(O)C(O)C(O)C1O	95.7	99.7	93	92.4	93.4	199.99	0.0181519	0.182311	0.181865	0.181519	0.184462	0.183515	0.773855	0.769977	0.763807	0.770776	0.764487
483	30.34	2136.79	441.173	Uric acid	0.917	OC1=NC2=C(N1)N=C(O)N=C2O	97.1	95.1	98.4	97.5	98.8	797.07	0.0141122	0.148701	0.146266	0.14806	0.151574	0.146884	0.149407	0.141122	0.144087	0.152236	0.151572
486	30.4	2140.33	57.1	Heneicosane	0.083	CCCCCCCCCCCCCCCCCCCCC	76.4	64.4	84.4	70.1	98.2	1159.93	190.512	0.00164829	0.00222889	0.00184847	0.00180049	0.00212737	0.00195515	0.00180099	0.00181672	0.00171048	0.00130209
490	30.517	2148.39	352.125	Heptadecanic acid	1	CCCCCCCCCCCCCCCCC(O)=O	87.5	100	79.1	64.4	93.2	24.84	0.000318375	0.00318374	0.00493557	0.00558245	0.00663973	0.00418825	0.00902713	0.00783199	0.00739769	0.00717508	0.00707099
493	30.686	2159.67	327.3	Octadecanol	0.917	CCCCCCCCCCCCCCCCCCO	88.6	98.6	82	82.2	84.9	46.79	0.659868	0.0233674	0.0241094	0.0260158	0.0265215	0.0234074	0.0248994	0.0289921	0.0304319	0.0249704	0.0241762
495	30.84	2169.79	357.1	Ribulose 5-phosphate	0.917	[H][C@@](O)(COP(O)(O)=O)[C@@]([H])(O)C(=O)CO & C(C(C(C(=O)CO)O)O)OP(=O)(O)O	86.5	91.8	82.9	77	89.1	12.86	0.00046404	0.0046404	0.00512753	0.00474837	0.0054546	0.00474619	0.0124399	0.0118246	0.0124029	0.012629	0.013005
513	31.567	2219.18	339.238	Oleic acid	0.917	[H]\C(CCCCCCCC)=C(/[H])CCCCCCCC(O)=O	88.5	100	80.9	67.4	92.6	29.26	0.418647	0.0396669	0.019442	0.0150477	0.0130984	0.0271144	0.00726945	0.00641317	0.00716777	0.00741403	0.00645612
519	31.855	2239.89	202.1	Tryptophan	0.917	[H][C@](N)(CC1=CNC2=CC=CC=C12)C(O)=O	93.7	97.2	91.4	87.1	93.5	600.16	0.0673926	0.778018	0.816763	0.822903	0.813434	0.831846	0.695531	0.673926	0.687007	0.699015	0.68488
522	31.949	2246.53	341.3	Stearic acid	1	CCCCCCCCCCCCCCCCCC(O)=O	93.9	99.8	89.9	83.8	94	1382.25	42.9292	1.37839	0.661422	0.541456	0.466851	0.941442	0.318879	0.311477	0.315042	0.309652	0.302722
532	32.466	2283.53	406.1	Xanthurenic acid	0.917	OC(=O)c(c1)nc(c(O)2)c(ccc2)c(O)1	88.6	98.7	81.9	70.4	91.1	3581.95	0.0838696	1.21259	1.26416	1.25406	1.27049	1.23537	0.842621	0.838696	0.864776	0.906438	0.877101
538	32.899	2314.36	361.19	Sinigrin	0.917	C=CC/C(=N\OS(=O)(=O)[O-])/S[C@H]1[C@@H]([C@H]([C@@H]([C@H](O1)CO)O)O)O.[K+]	80.8	83.3	79.1	73.6	77.8	46.73	0.004556	0.0484288	0.141884	0.147016	0.142592	0.146947	0.145847	0.0464369	0.04556	0.0567091	0.0481666
545	33.471	2355.4	204.1	Galactose-6-phosphate	0.917	OC1O[C@H](COP(O)(O)=O)[C@H](O)[C@H](O)[C@H]1O	84.4	98	75.4	66	80.1	9.17	0.00331716	0.0463719	0.0477056	0.0449773	0.0483457	0.0465892	0.0334726	0.0336388	0.0331716	0.0409887	0.0340362
548	33.601	2364.66	315.1	Fructose 6-phosphate	0.917	[H][C@@](O)(COP(O)(O)=O)[C@@]([H])(O)[C@]([H])(O)C(=O)CO	85.9	97.1	78.4	62	92.3	92.14	0.00466407	0.0618763	0.0667783	0.0659437	0.0700349	0.0654093	0.0490323	0.0466407	0.047195	0.0598823	0.0498595
550	33.771	2376.76	387.109	Glucose 6-phosphate	0.917	C([C@@H]1[C@H]([C@@H]([C@H](C(O1)O)O)O)O)OP(=O)(O)O	95.8	99.7	93.1	91.8	92.9	382.19	0.0158302	0.187662	0.1962	0.193693	0.197432	0.194654	0.161043	0.158302	0.158387	0.193646	0.164288
563	34.253	2411.01	387.1	6-Phosphogluconic acid	0.917	C([C@H]([C@H]([C@@H]([C@H](C(=O)O)O)O)O)O)OP(=O)(O)	89.3	98.8	83	80.4	80.6	303.14	0.00378533	0.255764	0.262064	0.262746	0.266646	0.259453	0.0378533	0.0391765	0.0395301	0.0481225	0.0411582
565	34.35	2417.93	387.111	Sorbitol 6-phosphate	0.917	[H][C@](O)(CO)[C@@]([H])(O)[C@]([H])(O)[C@]([H])(O)COP(O)(O)=O	88.4	99.6	81	72.1	87.9	118.64	0.00116177	0.0893958	0.0981833	0.0985377	0.0972958	0.0964548	0.012234	0.0116177	0.0118746	0.0142283	0.0121993
572	34.658	2439.55	369.3	Icosanoic acid	0.75	CCCCCCCCCCCCCCCCCCCC(O)=O	86.8	99.8	78.1	61.8	92.6	11.67	0.325715	0.0163513	0.00775658	0.00679085	0.00571787	0.0109357	0.00320583	0.00301044	0.00310628	0.00435993	0.00271452
575	34.905	2456.89	280.1	3-Hydroxy kynurenine	0.917	NC(CC(=O)C1=C(N)C(O)=CC=C1)C(O)=O	91.7	99.9	86.2	77.1	96.1	17.67	0.000808645	0.00989123	0.00808645	0.00862217	0.00820947	0.00918223	0.0120219	0.0118303	0.0121799	0.0179094	0.0124782
575	32.377	2277.2	144.1	Spermidine	0.385	NCCCCNCCCN	95.5	96.5	94.9	94.4	96	65.61	0.00036798	0.0351189	0.0512193	0.0309285	0.0150321	0.0330747	3.92691	2.83199	2.8518	2.86368	3.1186
576	34.974	2461.77	318.1	Myo-inositol 1-phosphate	0.917	[C@H]1([C@H](C([C@@H]([C@@H](C1O)O)O)OP(=O)(O)O)O)O	73	49.4	88.7	86.8	88.6	59.1	0.00521029	0.0619085	0.0589502	0.0577733	0.0585514	0.0595174	0.0521029	0.0537807	0.0535395	0.0728039	0.0546765
578	35.057	2467.59	409.167	Biopterin	0.917	CC(O)C(O)C1=NC2=C(NC(=N)N=C2O)N=C1	83.6	99.9	72.7	70.9	88.3	16.54	0.000532642	0.00532642	0.0057543	0.00582563	0.00603028	0.00556859	0.00676562	0.00701765	0.00677179	0.0107181	0.0072386
579	35.133	2472.96	217.1	Uridine	0.917	[H][C@]1(CO)O[C@@]([H])(N2C=CC(O)=NC2=O)[C@]([H])(O)[C@]1([H])O	92.6	98.8	88.4	77.7	98.7	9.64	0.00185104	0.0185104	0.0343628	0.0381331	0.0456346	0.0261666	0.0459173	0.0508721	0.0521876	0.0777147	0.0590414
592	35.989	2533.15	387.11	N-Acetyl glucosamine 6-phosphate	0.917	[H]C1(O)O[C@]([H])(COP(O)(O)=O)[C@@]([H])(O)[C@]([H])(O)[C@@]1([H])N=C(C)O	86.5	98.5	78.5	63.4	94.4	10.46	0.000418888	0.00418888	0.00491834	0.00496248	0.00586106	0.00466382	0.00555882	0.00551211	0.00530176	0.00680609	0.00591253
597	36.425	2563.78	209.083	2-Deoxyinosine	0.5	OCC(O1)C(O)CC1n(c3)c(N=2)c(n3)C(=O)NC2	89.7	93.6	87.1	79.4	93.4	32.92	0.338474	0.00113623	0.00115266	0.000943645	0.000934728	0.00161156	0.0121788	0.0128522	0.0132663	0.0179789	0.0150023
603	37	2603.44	371.3	1-monopalmitin	0.917	CCCCCCCCCCCCCCCC(=O)OCC(O)CO	73.7	74.9	72.9	66.1	73.3	88.58	0.62375	0.0191304	0.0216382	0.0326932	0.034197	0.0335736	0.0242229	0.0231545	0.0247075	0.0612152	0.051993
604	37.068	2607.29	217.1	Inosine	0.917	[H][C@]1(CO)O[C@@]([H])(N2C=NC3=C2N=CN=C3O)[C@]([H])(O)[C@]1([H])O	92.9	99.4	88.6	77.9	98.9	181.9	0.0563733	0.563733	0.5956	0.586745	0.589769	0.657271	1.06596	1.0774	1.07034	1.15386	1.11867
607	37.275	2619.08	174.1	Serotonin	0.917	NCCc(c1)c(c2)c(ccc(O)2)n1	71.4	72.9	70.5	55.6	88.5	5.72	0.00163811	0.0385718	0.0427724	0.0426651	0.0448177	0.049964	0.016558	0.0163811	0.0168189	0.0202774	0.0189837
608	37.415	2627.02	361.164	Maltose	0.917	OC[C@@H](O1)[C@@H](O)[C@H](O)[C@@H](O)[C@H]1O[C@H]([C@@H](CO)2)[C@H](O)[C@@H](O)C(O)O2	89	90.7	87.8	85.2	86.8	161.75	0.0240636	0.240636	0.390596	0.398784	0.409943	0.442813	0.392255	0.253702	0.249877	0.297612	0.264124
611	38.622	2695.71	361.164	Cellobiose	0.917	C([C@@H]1[C@H]([C@@H]([C@H]([C@@H](O1)O[C@@H]2[C@H](O[C@H]([C@@H]([C@H]2O)O)O)CO)O)O)O)O	90.7	94.2	88.4	87.1	89.5	15.6	0.00204377	0.0204377	0.0326862	0.0330862	0.0449064	0.039416	0.0359428	0.0220049	0.0211235	0.029952	0.0248018
611	33.702	2371.85	79	Arachidonic acid	0.385	CCCCC/C=C\C/C=C\C/C=C\C/C=C\CCCC(=O)O	89.8	95.7	85.8	76.9	92.1	95.81	0.217009	3.12917	3.57473	3.65695	3.89891	3.56494	1.2022	0.436349	0.368827	0.171884	0.544814
613	38.972	2715.7	361.136	Sucrose	0.917	[H][C@]1(CO)O[C@@](CO)(O[C@@]2([H])O[C@]([H])(CO)[C@@]([H])(O)[C@]([H])(O)[C@@]2([H])O)[C@@]([H])(O)[C@]1([H])O	96.9	97.3	96.6	93.9	98.9	13.63	0.216406	0.0155373	0.0164377	0.0196175	0.0220163	0.0198176	0.0434156	0.0427677	0.0430881	0.0537632	0.0469279

## Sheet: unknown
													Blank	Control	Control	Control	Control	Control	Treated	Treated	Treated	Treated	Treated
													Blank	Sample	Sample	Sample	Sample	Sample	Sample	Sample	Sample	Sample	Sample
													1	2	3	4	5	6	8	9	10	11	12
													1	1	1	1	1	1	1	1	1	1	1
Alignment ID	Average Rt(min)	Average RI	Quant mass	Metabolite name	Fill %	SMILES	Total score	RI similarity	Total spectrum similarity	Dot product	Reverse dot product	S/N average	Blank	Con-1	Con-2	Con-3	Con-4	Con-5	Treated-1	Treated-2	Treated-3	Treated-4	Treated-5
1	9.175	1019.6	72.2	Unknown	0.333	null	null	null	null	null	null	18.93	0.273522	0.053316	0.0443895	0.0173217	0.0202066	0.0390988	0.0255445	0.0287993	0.0228591	0.0226372	0.0217648
2	9.323	1027.69	221.1	Unknown	1	null	null	null	null	null	null	3.99	1.11704	0.00448019	0.00445531	0.0043573	0.00445653	0.00447176	0.00419514	0.0045187	0.00411591	0.00433402	0.00455337
3	9.329	1027.94	73	Unknown	0.167	null	null	null	null	null	null	5.56	11.1205	0.000120761	0.000906151	0.00241178	0.000327284	0.00193787	0.000736093	0.00167222	0.00129361	0.000604073	0.00241315
4	9.393	1031.56	136	Unknown	0.917	null	null	null	null	null	null	16.16	0.0315467	0.00494938	0.00570727	0.00504023	0.00523921	0.00520232	0.00554694	0.00697448	0.00540186	0.00523071	0.00564367
5	9.438	1034.09	69.05	Unknown	0.583	null	null	null	null	null	null	4.2	0.597478	0.00288762	0.00313673	0.00267397	0.00270698	0.00291534	0.00248292	0.00228525	0.00258074	0.00306485	0.00273159
6	9.526	1039.16	177.073	Unknown	0.917	null	null	null	null	null	null	15.63	1.11142	0.0218641	0.0170801	0.0130999	0.0129318	0.017435	0.0115063	0.0111059	0.0105814	0.0100796	0.0100503
7	9.56	1041.04	192.011	Unknown	1	null	null	null	null	null	null	5.01	3.89828	0.00514964	0.00628138	0.00602161	0.00524007	0.00517795	0.0065124	0.00656727	0.00585028	0.00538547	0.00619399
10	9.738	1051.48	71.1	Unknown	0.333	null	null	null	null	null	null	3.92	0.356558	0.00402475	0.0039912	0.00392652	0.00407306	0.00430396	0.00396727	0.00340695	0.00401932	0.00440533	0.00420858
11	9.797	1054.58	154	Unknown	0.917	null	null	null	null	null	null	49.01	0.152158	0.027588	0.0281316	0.0303246	0.0270755	0.0261802	0.0265472	0.0252396	0.022258	0.0227053	0.0242049
12	9.833	1056.67	73.1	Unknown	1	null	null	null	null	null	null	9	32.5854	0.00608481	0.00629425	0.00597047	0.00583473	0.00573214	0.00528427	0.00614588	0.00482344	0.00504249	0.00534828
13	9.922	1061.83	71.1	Unknown	1	null	null	null	null	null	null	9.2	1.60456	0.0212642	0.0198537	0.0178819	0.0206017	0.0203932	0.0190231	0.018028	0.019279	0.0208876	0.0202177
14	10.07	1070.16	57.08	Unknown	0.583	null	null	null	null	null	null	2.42	0.550309	0.00503491	0.00420059	0.00448273	0.00462089	0.00475477	0.00491561	0.00464784	0.0045454	0.00503312	0.00485446
15	10.086	1071.04	170	Unknown	0.083	null	null	null	null	null	null	32.47	6.28	0.0026477	0.00218029	0.00192365	0.00209353	0.00210222	0.00154964	0.00135717	0.00151796	0.00170828	0.00177524
16	10.129	1073.51	187.109	Unknown	0.917	null	null	null	null	null	null	18.1	0.622846	0.0173021	0.0174035	0.0148318	0.0155403	0.0171116	0.0146036	0.0150557	0.0142599	0.0153552	0.0155813
17	10.172	1075.93	72.15	Unknown	0.167	null	null	null	null	null	null	6.62	0.049882	0.00426758	0.00368202	0.00716065	0.00427119	0.0103889	0.0129406	0.0121597	0.00476136	0.00497706	0.00596429
23	10.398	1088.79	218.1	Unknown	0.083	null	null	null	null	null	null	631.14	98.8464	0.00123451	0.00177686	0.00157238	0.00158758	0.00179494	0.00193401	0.00172009	0.00172473	0.0016728	0.00186975
25	10.43	1090.86	110	Unknown	0.917	null	null	null	null	null	null	21.01	0.158989	0.00955897	0.0101687	0.0095198	0.0093614	0.00965257	0.00904705	0.00874215	0.00885555	0.00932017	0.00936801
27	10.508	1095.07	168	Unknown	0.5	null	null	null	null	null	null	71.57	0.000840216	0.0347186	0.0406128	0.0409018	0.0395456	0.0378726	0.0117361	0.0107205	0.00910449	0.00840216	0.00910921
31	10.687	1105.23	151	Unknown	0.417	null	null	null	null	null	null	5.43	4.65476e-05	0.000465476	0.000610733	0.000681844	0.000505282	0.000690512	0.00226282	0.000656295	0.00237595	0.00281745	0.00270836
32	10.747	1108.68	225.018	Unknown	1	null	null	null	null	null	null	8.03	1.04566	0.00265774	0.00322355	0.00302869	0.0032363	0.00304131	0.00297552	0.00278078	0.00292861	0.00306457	0.00356507
35	10.965	1121.1	115	Unknown	0.417	null	null	null	null	null	null	106.15	31.6557	0.000820932	0.00011385	0.000635731	0.000440512	0.000104465	0.000428616	0.00214345	0.000513824	0.000346471	0.000508985
37	11.145	1131.32	197.111	Unknown	1	null	null	null	null	null	null	14.2	1.4614	0.00392507	0.00445482	0.00448805	0.00496324	0.00429558	0.0048115	0.0060189	0.0052823	0.00562028	0.00614536
38	11.169	1132.69	225.03	Unknown	0.833	null	null	null	null	null	null	9.53	0.189381	0.00130066	0.00239036	0.00232458	0.00262685	0.00175933	0.00350498	0.00396245	0.00409807	0.00449815	0.00482204
41	11.359	1143.52	152.008	Unknown	1	null	null	null	null	null	null	36.79	12.1696	0.00771714	0.00852334	0.00783776	0.00836457	0.00809152	0.00840871	0.00805949	0.00847679	0.00860444	0.00919576
42	11.397	1145.03	184.1	Unknown	1	null	null	null	null	null	null	63.86	4.06867	0.000562546	0.00104881	0.00137443	0.00108087	0.00110156	0.00121831	0.00146247	0.00126046	0.000902756	0.00156326
43	11.423	1147.14	197.109	Unknown	0.917	null	null	null	null	null	null	13.45	1.88964	0.00376426	0.00401169	0.00409491	0.00425345	0.00381508	0.0045202	0.00484737	0.00447449	0.00501235	0.00511402
44	11.483	1150.67	133	Unknown	1	null	null	null	null	null	null	15.53	3.25765	0.00360505	0.00347412	0.00330606	0.00306298	0.00353473	0.00312912	0.00246554	0.00321872	0.00327512	0.00338391
45	11.491	1153.05	151	Unknown	1	null	null	null	null	null	null	4.35	2.52529	0.00240006	0.00235522	0.00218702	0.00225798	0.00236135	0.00209238	0.00178391	0.0019652	0.00208774	0.00218241
46	11.505	1151.82	86	Unknown	0.333	null	null	null	null	null	null	39.8	92.9051	0.00621631	0.00480023	0.00436154	0.00510232	0.00539497	0.00281818	0.00253208	0.00271832	0.00316539	0.00330788
47	11.615	1156.99	89.1	Unknown	0.583	null	null	null	null	null	null	13.34	2.83503	0.000866606	0.000649146	0.000344371	0.000330527	0.000778306	0.000248732	0.000234719	0.000201637	0.000110099	0.00020439
48	11.627	1158.82	110	Unknown	1	null	null	null	null	null	null	16.4	6.71739	0.00567565	0.00602665	0.00560984	0.00548331	0.00579409	0.00526808	0.0044761	0.00493318	0.00535092	0.00552716
53	11.951	1177.21	188.1	Unknown	0.917	null	null	null	null	null	null	7.53	0.00076231	0.0103447	0.00792211	0.00835653	0.0076231	0.00926135	0.0116793	0.0108251	0.0112867	0.0106733	0.0115997
54	12.024	1181.53	107.05	Unknown	0.25	null	null	null	null	null	null	7	0.278394	0.00113332	0.00152253	0.00151021	0.00158033	0.00126926	0.00104647	0.00100748	0.000993861	0.00128194	0.00135764
55	12.033	1181.91	75	Unknown	1	null	null	null	null	null	null	77.43	1.09328	0.022693	0.0201189	0.020797	0.0204875	0.0211369	0.0192417	0.0178928	0.0188915	0.0195997	0.0208157
59	12.268	1195.28	73.1	Unknown	0.083	null	null	null	null	null	null	10.67	15.4917	0.0740148	0.0773189	0.0728099	0.0751079	0.0748032	0.042226	0.000730061	0.0418813	0.0431222	0.0429578
61	12.44	1203.67	249.083	Unknown	0.583	null	null	null	null	null	null	7.43	0.0816296	0.00326004	0.00321009	0.00328349	0.00326349	0.00335204	0.00296579	0.00304882	0.00305258	0.0030926	0.00327375
63	12.515	1206.84	210.99	Unknown	0.917	null	null	null	null	null	null	6.95	0.000252704	0.0042455	0.00437611	0.00427463	0.00393007	0.00393089	0.00281547	0.00277215	0.00252704	0.00253108	0.00307514
65	12.79	1218.28	272.091	Unknown	1	null	null	null	null	null	null	4.34	2.591	0.00364059	0.00410465	0.0038204	0.00394934	0.00372788	0.00363304	0.00338377	0.00336927	0.00397394	0.00413321
66	12.827	1219.82	214.127	Unknown	0.917	null	null	null	null	null	null	6.08	0.000311039	0.00379498	0.00404327	0.00385439	0.00373777	0.00387762	0.00369889	0.00311039	0.00365695	0.00368675	0.00364527
67	12.927	1223.98	200.1	Unknown	0.917	null	null	null	null	null	null	8.9	0.00058194	0.0058194	0.00681707	0.00640165	0.00585018	0.00638023	0.00770891	0.0075846	0.00736012	0.0076175	0.00731359
68	12.963	1225.5	212.109	Unknown	0.917	null	null	null	null	null	null	7.44	0.000222885	0.00266547	0.00249827	0.00252272	0.00263344	0.00243741	0.00223456	0.00222885	0.0024383	0.00245664	0.00239211
69	12.978	1226.13	156	Unknown	0.917	null	null	null	null	null	null	3.23	0.199226	0.0104212	0.0115314	0.0107001	0.0109876	0.0109874	0.00958371	0.00838299	0.00923702	0.00945766	0.0100485
70	13.033	1228.54	126	Unknown	1	null	null	null	null	null	null	11.56	1.4954	0.000114838	0.000123751	0.000114298	0.000180097	0.000163158	0.000115152	0.0107952	0.0112658	8.29877e-05	0.000127886
71	13.126	1232.27	228.1	Unknown	1	null	null	null	null	null	null	2761.17	80.7925	2.51358	2.44982	2.39077	2.41204	2.45373	2.23065	2.09908	2.18105	2.2822	2.30555
73	13.225	1236.33	281	Unknown	1	null	null	null	null	null	null	17.98	4.08178	0.00764105	0.00828831	0.00769341	0.00783983	0.00822035	0.0065833	0.00589277	0.00684963	0.00682301	0.00692633
74	13.28	1238.22	134	Unknown	0.917	null	null	null	null	null	null	3.94	1.25041	7.90014e-05	0.000111969	0.000182679	0.000190303	0.00054077	0.000211034	9.08471e-05	5.07247e-05	0.000105228	0.000132816
75	13.414	1244.28	210.983	Unknown	0.5	null	null	null	null	null	null	4.45	5.64599e-05	0.000758594	0.000564599	0.00067002	0.00074328	0.000721684	0.00269171	0.00239919	0.00258416	0.00257023	0.00276363
80	13.642	1253.74	208.925	Unknown	0.583	null	null	null	null	null	null	3.76	0.251319	0.00156547	0.00176854	0.00161495	0.0017443	0.00166561	0.00151643	0.00150648	0.00146146	0.00140748	0.00149245
81	13.682	1255.39	281.012	Unknown	0.75	null	null	null	null	null	null	14.54	2.23906	0.0111458	0.0107262	0.00855961	0.00860228	0.0100749	0.00738263	0.0080074	0.00917954	0.00809723	0.00806156
82	13.687	1255.63	166.1	Unknown	0.083	null	null	null	null	null	null	49.36	8.30301	0.000332067	0.000377291	0.000314614	0.000351513	0.00035808	0.000372583	0.000387226	0.000355163	0.000332962	0.000425371
84	13.703	1256.71	57	Unknown	0.917	null	null	null	null	null	null	16.34	0.987341	0.00380783	0.00377112	0.00369565	0.00363799	0.00379397	0.00448905	0.00356152	0.00422249	0.00407825	0.00424821
85	13.782	1259.6	286.017	Unknown	0.5	null	null	null	null	null	null	11.26	1.7306e-05	0.00017306	0.000250867	0.000175388	0.000205852	0.000229053	0.00307589	0.0029729	0.00330891	0.00389923	0.00455195
90	13.951	1266.61	110	Unknown	0.917	null	null	null	null	null	null	21.71	0.224745	0.00765791	0.00968541	0.00921958	0.00984665	0.00874297	0.0081655	0.00752876	0.00852913	0.00896093	0.00899763
91	14.022	1269.6	214.118	Unknown	0.917	null	null	null	null	null	null	3.65	0.000187616	0.00234725	0.00226513	0.00219698	0.00225531	0.00230907	0.00226665	0.00187616	0.00225432	0.0023561	0.00228526
93	14.151	1274.94	201.1	Unknown	0.917	null	null	null	null	null	null	8.18	0.642488	0.0128337	0.00985272	0.00608438	0.00554541	0.00924665	0.00565919	0.0050667	0.00545187	0.00380797	0.00389346
94	14.18	1276.16	157.1	Unknown	1	null	null	null	null	null	null	409.3	270.312	0.306385	0.302467	0.285632	0.285092	0.297997	0.232946	0.235042	0.226262	0.237757	0.25225
95	14.199	1277.03	299.083	Unknown	0.75	null	null	null	null	null	null	9.55	0.00026902	0.00845947	0.0129754	0.0111241	0.0107643	0.0103391	0.00573356	0.00468538	0.00355028	0.00366534	0.00291417
100	14.437	1286.8	71.1	Unknown	1	null	null	null	null	null	null	5.48	0.955242	0.0129631	0.0127706	0.0128258	0.0129029	0.0135364	0.0130581	0.0123693	0.0128422	0.0134708	0.0130561
103	14.627	1295.19	132.1	Unknown	0.5	null	null	null	null	null	null	18.31	2.48465	0.00820671	0.00983688	0.00595855	0.00433558	0.00909868	0.00490093	0.0105554	0.0105649	0.00568526	0.0117694
104	14.649	1294.11	299.1	Unknown	0.333	null	null	null	null	null	null	15.35	729.967	10.4718	10.4375	10.4001	10.2227	10.4079	10.8206	1.46399	10.3451	10.601	10.9574
105	14.67	1295.77	301.1	Unknown	0.167	null	null	null	null	null	null	39.34	98.5671	1.93359	1.95539	1.94021	1.90907	1.91298	2.09237	2.0761	2.04553	2.08555	2.14191
106	14.676	1299.31	300.1	Unknown	0.833	null	null	null	null	null	null	6.18	0.966293	3.38014	3.42367	3.39771	3.35333	3.3837	3.674	0.00228094	3.56001	3.65342	3.75103
109	14.769	1300.67	71.0667	Unknown	0.25	null	null	null	null	null	null	3.22	0.511328	0.00492358	0.00564767	0.00479015	0.00575136	0.00565895	0.00582888	0.0052604	0.00575234	0.00603384	0.0059294
111	14.872	1304.93	228.05	Unknown	0.833	null	null	null	null	null	null	3.1	0.48817	0.00294303	0.00279666	0.00268136	0.00267445	0.00283465	0.00249377	0.00250655	0.00254074	0.00259072	0.00288384
112	15.023	1311.53	198.05	Unknown	0.5	null	null	null	null	null	null	31.51	16.9654	0.0167888	0.020914	0.0193829	0.015854	0.0201055	0.018952	0.0187958	0.0171748	0.0181016	0.0203876
115	15.186	1318.06	199.1	Unknown	1	null	null	null	null	null	null	22.77	9.92957	0.00983793	0.00967095	0.00886309	0.0093966	0.00968562	0.00855791	0.00800449	0.00825623	0.00885845	0.0090602
116	15.255	1320.93	69	Unknown	0.167	null	null	null	null	null	null	2.85	135.677	0.00336745	0.00344541	0.00328753	0.00344597	0.0032242	0.0034496	0.00329959	0.00346279	0.00365734	0.00361456
119	15.323	1323.74	115.1	Unknown	0.917	null	null	null	null	null	null	11.63	22.8469	0.031971	0.0322586	0.0307638	0.0310911	0.0306983	0.0284847	0.0263846	0.0284074	0.0292366	0.0302655
120	15.328	1323.98	256.1	Unknown	0.083	null	null	null	null	null	null	4337.87	856.408	0.00701908	0.00698032	0.00679115	0.00702186	0.00698295	0.00665038	0.00603523	0.00668097	0.00663212	0.00677986
121	15.395	1326.76	228.088	Unknown	1	null	null	null	null	null	null	18.75	3.18285	0.0142391	0.0143689	0.0137849	0.0138303	0.0140433	0.012871	0.0127004	0.0129368	0.0133638	0.0136657
123	15.456	1329.14	240.088	Unknown	1	null	null	null	null	null	null	5.44	0.708193	0.00344103	0.00396318	0.00369014	0.0038841	0.00391175	0.00365147	0.00349592	0.00382895	0.0037418	0.00371183
125	15.551	1333.25	370.1	Unknown	0.917	null	null	null	null	null	null	9.79	0.000339522	0.0060824	0.00714327	0.00690436	0.00716342	0.00692968	0.00360825	0.00339522	0.00360361	0.00385144	0.00396257
126	15.565	1333.95	131	Unknown	0.917	null	null	null	null	null	null	5.08	1.09178	0.00316578	0.00297169	0.00277625	0.00292123	0.00308698	0.00268432	0.00262912	0.00282518	0.00282572	0.0028717
128	15.627	1336.43	256.991	Unknown	0.917	null	null	null	null	null	null	21.01	0.0019116	0.0229051	0.021528	0.021147	0.0213744	0.0222599	0.0199936	0.019116	0.0196068	0.0202045	0.0211252
129	15.664	1337.95	91.01	Unknown	0.917	null	null	null	null	null	null	18.21	0.104486	0.00870451	0.00851601	0.00898763	0.00777344	0.0084718	0.00804099	0.00844399	0.00748788	0.00845105	0.00907603
130	15.703	1339.58	221.1	Unknown	0.75	null	null	null	null	null	null	4.67	0.111318	0.0128571	0.0127139	0.0119884	0.0120228	0.0127064	0.0112947	0.0106188	0.010965	0.0113208	0.0120455
132	15.809	1344	214.1	Unknown	1	null	null	null	null	null	null	12.02	2.02296	0.00788649	0.00790736	0.0074187	0.00728199	0.00765196	0.00688461	0.00675788	0.00708398	0.00716589	0.00733444
133	15.821	1344.47	215.1	Unknown	0.917	null	null	null	null	null	null	30.9	0.337017	0.0317275	0.0310625	0.029025	0.0299873	0.0315005	0.0307593	0.0301405	0.0299464	0.0313592	0.0313656
135	15.937	1349.54	57.0909	Unknown	1	null	null	null	null	null	null	4.7	10.1055	0.0063976	0.00913981	0.00554422	0.00575432	0.00830292	0.00526032	0.00608994	0.00671449	0.0059832	0.00695135
136	15.952	1349.99	227.091	Unknown	0.917	null	null	null	null	null	null	18.43	93.7162	0.0245789	0.0193365	0.015271	0.0162017	0.0188536	0.00636114	0.00586001	0.00637401	0.00707371	0.00758083
139	16.098	1356.3	43	Unknown	0.583	null	null	null	null	null	null	12.68	0.117547	0.0040109	0.0595663	0.00352204	0.00466124	0.0368294	0.00195805	0.0168113	0.0336715	0.00216926	0.0110128
141	16.173	1361.55	128	Unknown	0.917	null	null	null	null	null	null	3.57	0.180941	0.00363095	0.00310386	0.00278305	0.00302339	0.00297275	0.00160932	0.00141348	0.00153787	0.00143781	0.00150629
142	16.311	1364.91	57.1	Unknown	1	null	null	null	null	null	null	47.74	6.68725	0.0801969	0.0784667	0.0763397	0.0764987	0.0795549	0.0724249	0.0685582	0.0717263	0.0738057	0.0744713
145	16.436	1370.17	240.073	Unknown	0.917	null	null	null	null	null	null	5.14	0.000213314	0.00406451	0.00281775	0.00368225	0.00286915	0.00318099	0.00340489	0.00248806	0.00222657	0.00213314	0.00227796
146	16.452	1370.73	151	Unknown	0.917	null	null	null	null	null	null	7.88	0.677199	0.00412062	0.00466916	0.0034981	0.00350893	0.00436828	0.00326841	0.00323652	0.0034645	0.00352206	0.00385365
148	16.48	1371.95	136	Unknown	0.917	null	null	null	null	null	null	13.92	0.0309439	0.00494456	0.00478568	0.00436538	0.00450528	0.00471048	0.0043117	0.00421791	0.00439845	0.00455853	0.00475321
150	16.543	1374.89	73	Unknown	1	null	null	null	null	null	null	4.19	1.59873	0.00313054	0.00423514	0.00385331	0.00400906	0.0044393	0.0223646	0.0196501	0.0214147	0.0229057	0.0229865
151	16.576	1375.93	185.991	Unknown	0.917	null	null	null	null	null	null	9.9	0.0896167	0.0106959	0.0101156	0.0096609	0.0098932	0.0106276	0.00958754	0.00890968	0.00992942	0.0100935	0.0103091
153	16.699	1381.03	255.091	Unknown	0.917	null	null	null	null	null	null	11.25	0.000452484	0.00552448	0.00527722	0.00545801	0.00503765	0.00528656	0.00498006	0.00501348	0.00476307	0.00462103	0.00452484
154	16.805	1385.67	73	Unknown	0.583	null	null	null	null	null	null	6.58	4.84849	0.00385179	0.00313406	0.00283586	0.00279798	0.00386746	0.00378972	0.00308298	0.0035892	0.00358915	0.00371732
155	16.874	1388.35	129	Unknown	0.083	null	null	null	null	null	null	28.63	6.08334	0.000158404	0.000167608	0.000139719	0.000331481	0.000173023	0.000227778	0.000240726	0.000180735	0.000214132	0.000180216
156	16.97	1392.33	240.067	Unknown	1	null	null	null	null	null	null	8.51	1.67388	0.0050591	0.00554313	0.00498919	0.00497021	0.00534585	0.00461599	0.00450951	0.00471496	0.00455228	0.00476506
157	17.065	1396.3	257.1	Unknown	0.667	null	null	null	null	null	null	3.68	0.000266749	0.00303006	0.00287764	0.00270363	0.00266749	0.00277546	0.00366176	0.00350352	0.00345207	0.00352647	0.00373116
158	17.077	1396.79	242.15	Unknown	0.5	null	null	null	null	null	null	3.14	0.000203115	0.00216134	0.00212554	0.00204583	0.00217833	0.00228323	0.00207657	0.00211811	0.00203115	0.00208793	0.00211842
161	17.269	1405.57	146.1	Unknown	0.083	null	null	null	null	null	null	4.09	3.70166	0.0119113	0.00243818	0.00507353	0.00654357	0.00635212	0.00225496	0.00642612	0.00697658	0.00177408	0.00559864
164	17.352	1409.35	239.075	Unknown	0.333	null	null	null	null	null	null	9.41	0.107249	0.00423465	0.00448353	0.00410072	0.00400782	0.00438091	0.00317514	0.00270308	0.00262849	0.00269806	0.00277263
167	17.488	1416.18	191.1	Unknown	0.833	null	null	null	null	null	null	5.29	1.43251	0.0268769	0.0159911	0.0171284	0.0133851	0.0146233	0.0181745	0.015847	0.0164253	0.0126497	0.0123152
168	17.567	1419.95	281.012	Unknown	0.833	null	null	null	null	null	null	5.18	0.38931	0.00266105	0.0029709	0.00224378	0.00249703	0.00241807	0.00227348	0.00233256	0.00268661	0.00251748	0.00228422
169	17.637	1423.44	229.073	Unknown	0.917	null	null	null	null	null	null	4.56	0.000565105	0.00837465	0.00796122	0.00745033	0.00741801	0.00760333	0.00565105	0.00608844	0.00574693	0.00593256	0.00608004
170	17.696	1426.3	270.1	Unknown	0.917	null	null	null	null	null	null	4.97	0.000234224	0.00234223	0.00270182	0.00268314	0.00262628	0.00256249	0.00308824	0.00325538	0.00305276	0.00318101	0.00323564
171	17.803	1431.46	183	Unknown	0.917	null	null	null	null	null	null	175.65	0.00597421	0.0697159	0.0678271	0.0656352	0.0668151	0.0688689	0.0624877	0.0597421	0.0607024	0.0642749	0.063138
172	17.895	1435.92	373.064	Unknown	0.917	null	null	null	null	null	null	8.68	0.000172097	0.00172097	0.00235017	0.00229551	0.00225283	0.00211464	0.00350685	0.00292344	0.00366659	0.0036272	0.00395414
175	18.034	1442.68	228.092	Unknown	1	null	null	null	null	null	null	181.61	27.6554	0.159935	0.157509	0.150197	0.153143	0.155723	0.140786	0.136897	0.140038	0.144657	0.149579
176	18.091	1445.43	160.027	Unknown	0.917	null	null	null	null	null	null	15.34	0.00175882	0.0736719	0.0564191	0.0624596	0.05271	0.0610408	0.0251677	0.0186616	0.0181119	0.0175882	0.018392
177	18.111	1446.43	242.1	Unknown	0.417	null	null	null	null	null	null	3.3	0.033757	0.00181091	0.00229037	0.00239197	0.00222669	0.00218133	0.00200688	0.00200586	0.00192339	0.00172574	0.00195726
178	18.22	1451.71	243.1	Unknown	0.5	null	null	null	null	null	null	6.14	2.86442	0.0201728	0.0161886	0.0136439	0.0128869	0.0169219	0.00876857	0.00782214	0.00769835	0.0074359	0.00811892
181	18.5	1465.27	252.036	Unknown	0.917	null	null	null	null	null	null	36.14	0.000627868	0.0124291	0.0127292	0.0120395	0.0117655	0.0120735	0.00702885	0.00627868	0.00646023	0.00646982	0.00689988
182	18.533	1466.32	247.1	Unknown	0.583	null	null	null	null	null	null	3.1	0.000161757	0.00262431	0.00265776	0.00237966	0.00223518	0.00238444	0.00164982	0.00165467	0.00165391	0.00161757	0.00170717
184	18.605	1471.15	243.1	Unknown	0.5	null	null	null	null	null	null	3.88	0.0128781	0.359802	0.374399	0.361593	0.345977	0.377078	0.142933	0.128781	0.140692	0.134916	0.136603
187	18.675	1473.77	230.1	Unknown	0.083	null	null	null	null	null	null	29.68	7.15673	0.0062924	0.00654234	0.00608812	0.00598344	0.00652179	0.000653868	0.000549212	0.000539141	0.000691748	0.000667871
188	18.692	1474.73	184	Unknown	0.833	null	null	null	null	null	null	3.89	1.80369	0.00203787	0.00208346	0.00189783	0.00182643	0.00207252	0.001895	0.00203496	0.00178302	0.00177068	0.00182434
189	18.718	1475.85	350.109	Unknown	0.917	null	null	null	null	null	null	96.75	0.367459	0.0144401	0.019929	0.0256816	0.0297596	0.0174664	0.0420096	0.0435127	0.0451068	0.0442467	0.0468646
190	18.751	1477.53	255.082	Unknown	1	null	null	null	null	null	null	12.66	0.936957	0.00852311	0.00847374	0.00744856	0.00732959	0.00886095	0.00475088	0.00513277	0.00494246	0.00474445	0.00456873
191	18.904	1484.88	71.1	Unknown	0.917	null	null	null	null	null	null	15.49	0.195409	0.0307996	0.0378861	0.0402569	0.0411598	0.0352645	0.0242296	0.0209198	0.0206635	0.0203989	0.0224538
192	18.984	1488.75	155.1	Unknown	0.917	null	null	null	null	null	null	34.71	0.0323504	0.0436681	0.0396041	0.0373381	0.0362887	0.0422008	0.0365407	0.0362575	0.0373905	0.0347726	0.0354602
193	19.018	1490.44	200.1	Unknown	0.167	null	null	null	null	null	null	49.06	15.1054	0.00137515	0.00145313	0.00143108	0.00146834	0.00129728	0.00141915	0.000489617	0.00146074	0.00147007	0.00161493
196	19.129	1495.79	98.0364	Unknown	0.917	null	null	null	null	null	null	29.73	0.112121	0.0215724	0.0239139	0.0212169	0.0222554	0.0217531	0.0196387	0.0173037	0.0207567	0.0217395	0.0221556
197	19.147	1497.17	147	Unknown	1	null	null	null	null	null	null	15.07	1.41106	0.00541164	0.00472727	0.00451308	0.00500379	0.00502466	0.00323782	0.00284601	0.00301519	0.00379363	0.00362196
198	19.189	1498.68	71.1	Unknown	0.917	null	null	null	null	null	null	3.83	0.805797	0.00811566	0.00839543	0.00787697	0.008422	0.00865123	0.00802799	0.00805592	0.00809342	0.00823177	0.00812631
199	19.216	1500	140	Unknown	0.083	null	null	null	null	null	null	25.45	6.99774	0.000490571	0.000508763	0.000376	0.000513294	0.000458993	0.000421226	0.000372398	0.000419402	0.000368068	0.000369343
201	19.307	1504.45	281	Unknown	0.417	null	null	null	null	null	null	19.75	0.563822	0.00165873	0.0176189	0.00129107	0.0019244	0.012498	0.00119913	0.0109461	0.0136473	0.00127891	0.00681797
202	19.376	1507.8	262.1	Unknown	0.917	null	null	null	null	null	null	4.9	0.000312978	0.00451713	0.00431434	0.00396366	0.0040186	0.00442076	0.00312978	0.00320714	0.00323467	0.00320206	0.00323213
207	19.557	1515.07	89	Unknown	1	null	null	null	null	null	null	10.45	4.3546	0.000109618	0.00111049	0.000930343	0.00113228	0.000984078	0.000720658	0.000195584	0.000656447	4.08046e-05	0.00181155
209	19.623	1519.75	237.1	Unknown	0.917	null	null	null	null	null	null	29.05	0.00062249	0.00776051	0.00758175	0.00711581	0.00705181	0.00750064	0.00656011	0.0062249	0.0065251	0.00671208	0.00708673
210	19.647	1520.99	159.1	Unknown	0.917	null	null	null	null	null	null	8.08	0.849802	0.0101568	0.0105547	0.00965568	0.00981231	0.0104001	0.00916557	0.0087292	0.00931027	0.00948606	0.0100521
211	19.687	1522.58	191.1	Unknown	1	null	null	null	null	null	null	8.26	2.85774	0.000447607	0.000557768	0.000233522	0.000381561	0.00026713	0.000351723	0.000507355	0.00049202	0.000589369	0.000247809
212	19.714	1524.19	154.99	Unknown	0.917	null	null	null	null	null	null	8.29	0.405988	0.0112342	0.0113268	0.0100918	0.0105287	0.011144	0.00974348	0.00919085	0.00957021	0.00972436	0.0104985
213	19.807	1528.7	237.1	Unknown	0.917	null	null	null	null	null	null	8.19	0.000286355	0.00303387	0.00318138	0.00286355	0.00298151	0.00308028	0.00323436	0.00326233	0.00323286	0.0033571	0.00336874
215	19.842	1530.27	180.1	Unknown	1	null	null	null	null	null	null	427.15	1378.88	0.00921365	0.00733919	0.00623336	0.00647709	0.00773956	0.00464668	0.00531183	0.0041351	0.00441039	0.00425712
216	19.859	1531.29	170.1	Unknown	0.917	null	null	null	null	null	null	6.22	4.18275	0.00612085	0.00559085	0.00510161	0.00535616	0.00551917	0.00505228	0.00625418	0.00556791	0.00552718	0.00574445
219	19.939	1534.06	232.1	Unknown	0.5	null	null	null	null	null	null	13.47	0.0381775	0.0551645	0.0580895	0.0567157	0.0574914	0.0566597	0.0498994	0.0523917	0.0495311	0.0512297	0.053259
221	19.941	1532.87	230.1	Unknown	0.167	null	null	null	null	null	null	20.96	0.424524	0.647202	0.662308	0.657793	0.664176	0.656726	0.559792	0.545774	0.560117	0.591923	0.600483
226	20.097	1542.26	246.2	Unknown	0.917	null	null	null	null	null	null	15.65	0.00204573	0.0206215	0.0208966	0.0204573	0.021056	0.0208363	0.0543624	0.0535322	0.0541084	0.0536108	0.0540417
229	20.228	1549.02	252	Unknown	1	null	null	null	null	null	null	4.71	1.29537	5.76621e-06	5.76621e-06	5.76621e-06	5.76621e-06	5.76621e-06	5.76621e-06	5.76621e-06	5.76622e-05	5.76621e-06	6.14308e-05
230	20.238	1549.58	241.1	Unknown	0.917	null	null	null	null	null	null	7.18	0.00034826	0.013356	0.00897013	0.00794812	0.00719833	0.0105521	0.00401254	0.0034826	0.00357749	0.00374612	0.00350061
231	20.306	1552.88	263.2	Unknown	1	null	null	null	null	null	null	161.77	2.10464	0.0786416	0.0789659	0.0748736	0.0771775	0.0785937	0.0710818	0.070905	0.0716157	0.0740416	0.0748493
232	20.323	1553.7	314.1	Unknown	0.917	null	null	null	null	null	null	1556.34	0.023148	0.23148	0.280222	0.287963	0.303293	0.263116	0.323439	0.312597	0.35409	0.367316	0.384346
233	20.335	1554.35	156.09	Unknown	0.917	null	null	null	null	null	null	4.52	0.0161752	0.01047	0.0107081	0.0104581	0.0103386	0.010552	0.00878625	0.00836103	0.00835786	0.00854277	0.00969991
234	20.393	1557.1	323.018	Unknown	0.917	null	null	null	null	null	null	7.15	0.000189607	0.00204841	0.00227028	0.00193005	0.00189607	0.00206917	0.00190426	0.00191173	0.00190826	0.00191423	0.00215425
236	20.501	1562.34	245.1	Unknown	0.917	null	null	null	null	null	null	8.97	0.000871081	0.00882958	0.00939187	0.00979875	0.00961924	0.00871081	0.0195946	0.0192058	0.0203154	0.022078	0.0237764
238	20.641	1569.13	447.075	Unknown	0.333	null	null	null	null	null	null	5.16	0.000123047	0.00132586	0.00149114	0.00123047	0.00149247	0.00129481	0.00149277	0.001288	0.00164157	0.00172611	0.00181998
239	20.683	1570.98	323.05	Unknown	0.917	null	null	null	null	null	null	20.1	0.000532987	0.0137041	0.0205018	0.0208363	0.0206194	0.0177914	0.00584085	0.00561703	0.00553079	0.00532987	0.00577554
241	20.717	1572.84	243.2	Unknown	0.917	null	null	null	null	null	null	6.66	0.429949	0.0174855	0.0242324	0.0187715	0.0194021	0.0212627	0.0185238	0.0215929	0.0235124	0.0187981	0.0218248
242	20.821	1577.97	109.986	Unknown	0.917	null	null	null	null	null	null	7.84	0.0757522	0.00276676	0.00279478	0.00265299	0.00283824	0.00277034	0.00240987	0.00253499	0.00258561	0.00245609	0.00273471
245	20.92	1582.68	257.1	Unknown	0.833	null	null	null	null	null	null	3.84	0.000346278	0.00494828	0.00394229	0.00384099	0.00353029	0.00385207	0.00465827	0.00429055	0.0037966	0.00346278	0.00394162
246	20.948	1584.51	147.1	Unknown	1	null	null	null	null	null	null	12.92	4.1828	0.00499977	0.00562589	0.00437484	0.00404655	0.00533539	0.00451066	0.00373402	0.00424339	0.00452214	0.00402979
247	20.959	1584.57	313.15	Unknown	0.167	null	null	null	null	null	null	11.54	0.000277306	0.00375533	0.00377904	0.00442046	0.0035199	0.00357084	0.00365792	0.00407798	0.00423006	0.00330223	0.003572
248	20.979	1585.55	185.1	Unknown	0.917	null	null	null	null	null	null	8.51	0.000558357	0.00620156	0.00625593	0.00563113	0.00558357	0.00632351	0.00655047	0.00578596	0.00632662	0.0065496	0.00716058
252	21.135	1594.35	129.1	Unknown	0.583	null	null	null	null	null	null	9.59	0.183353	2.15403	2.16972	2.16698	2.14422	2.15928	0.840546	0.819616	0.833589	0.842708	0.847184
254	21.204	1596.61	213.1	Unknown	0.167	null	null	null	null	null	null	4.94	0.000105947	0.00290358	0.00334067	0.00235561	0.00242348	0.00316827	0.00105947	0.0011446	0.00120361	0.00170074	0.00182814
255	21.23	1597.71	149	Unknown	0.417	null	null	null	null	null	null	9.99	0.218667	0.000977529	0.102451	0.00105853	0.00770247	0.0588001	0.000915229	0.0322226	0.0680278	0.000993371	0.0240004
256	21.255	1598.93	71.0333	Unknown	0.583	null	null	null	null	null	null	4.23	0.946652	0.00223995	0.0138687	0.0017725	0.00233725	0.00894539	0.0016661	0.00515538	0.00844985	0.00187563	0.00390247
259	21.468	1610.19	188.1	Unknown	0.583	null	null	null	null	null	null	4.9	0.000637041	0.00717808	0.00712654	0.00695934	0.00708634	0.0068772	0.00649696	0.00639308	0.00637041	0.00655428	0.00686954
260	21.487	1611.43	91	Unknown	0.917	null	null	null	null	null	null	24.49	0.126086	0.0113773	0.0108057	0.0109408	0.0110157	0.0111698	0.00988445	0.00941393	0.00973616	0.0105171	0.0109451
263	21.611	1618.02	214.1	Unknown	0.917	null	null	null	null	null	null	13.91	0.000386288	0.0311469	0.0324334	0.0294908	0.0305307	0.0322899	0.0041146	0.00386288	0.00413248	0.0043058	0.00443496
265	21.665	1621.14	392.167	Unknown	0.5	null	null	null	null	null	null	23.87	0.00012891	0.0014412	0.00144214	0.0012891	0.00134433	0.00131809	0.00719021	0.00727387	0.00713758	0.00732139	0.0079041
267	21.729	1624.65	274.125	Unknown	0.667	null	null	null	null	null	null	3.14	0.000144541	0.00144541	0.00161103	0.00190237	0.0022266	0.00151331	0.00159276	0.0016986	0.00192691	0.001901	0.00224024
271	21.905	1634.16	174.1	Unknown	1	null	null	null	null	null	null	19.06	1.80253	0.0126375	0.0126536	0.0120025	0.0124298	0.0131921	0.0100606	0.011286	0.0100437	0.0100819	0.00969621
275	21.998	1639.77	145.1	Unknown	0.667	null	null	null	null	null	null	10.61	0.167378	0.0126142	0.0132208	0.0130975	0.013371	0.0128133	0.0413107	0.0400361	0.0408097	0.0408008	0.0426793
276	22.034	1641.24	244.1	Unknown	0.083	null	null	null	null	null	null	37.41	5.9039	0.015057	0.0148639	0.0149104	0.0154733	0.0149	0.0145191	0.0136648	0.0141514	0.0145699	0.014059
277	22.061	1643.48	255.1	Unknown	0.75	null	null	null	null	null	null	4.46	0.000125152	0.00244513	0.00293477	0.0027932	0.00269906	0.00290755	0.00125152	0.00135989	0.00131434	0.00137192	0.00136835
278	22.161	1648.24	299.033	Unknown	0.917	null	null	null	null	null	null	6.51	0.000416186	0.00570958	0.00615317	0.00534065	0.00547597	0.00577456	0.00466735	0.00451636	0.00416186	0.00440019	0.00439401
279	22.191	1649.82	174.1	Unknown	1	null	null	null	null	null	null	4.69	3.80203	0.0246516	0.0259092	0.0239986	0.0243775	0.0250622	0.0224834	0.0223534	0.0225823	0.0235634	0.0233482
280	22.212	1650.95	229.1	Unknown	0.5	null	null	null	null	null	null	6.65	0.179183	0.0117387	0.0130232	0.0124628	0.0120866	0.0127816	0.00164047	0.00161826	0.00162932	0.00167961	0.00168612
281	22.232	1652.02	315.18	Unknown	0.917	null	null	null	null	null	null	81.4	0.00206073	0.0811772	0.0703204	0.0721312	0.0676731	0.0774131	0.02751	0.0206073	0.0248026	0.02919	0.0274645
283	22.301	1655.74	92.1	Unknown	1	null	null	null	null	null	null	4.6	0.984176	0.000294423	0.000223048	0.00027796	0.000304294	0.000279855	0.000154347	0.000191455	0.000227495	7.94954e-05	0.000129498
286	22.436	1663.16	134	Unknown	1	null	null	null	null	null	null	60.56	1.16888	0.000477421	0.000634097	0.000631001	0.000391195	0.000557243	0.000541523	0.000564322	0.000518959	0.000326804	0.000290469
287	22.465	1666.55	257.1	Unknown	0.417	null	null	null	null	null	null	4.14	0.000128231	0.00305726	0.00269331	0.00317087	0.00292762	0.00275682	0.00198069	0.00170451	0.00158976	0.00128231	0.0014221
289	22.734	1679.37	494.164	Unknown	0.917	null	null	null	null	null	null	7.99	0.000201736	0.00241622	0.00233294	0.00231187	0.0023259	0.0024669	0.00201736	0.0020785	0.00206791	0.00203058	0.00203309
290	22.747	1680.97	268.1	Unknown	0.667	null	null	null	null	null	null	37.82	1.03923	0.000281373	0.000265024	0.000242587	0.000273007	0.000209817	0.000153037	5.78118e-05	7.67627e-05	0.000171306	7.47029e-05
292	22.886	1686.3	342.1	Unknown	0.667	null	null	null	null	null	null	4.35	0.000137696	0.00173893	0.00159975	0.00138477	0.00137696	0.00145787	0.00163673	0.00153783	0.00137903	0.00139443	0.00155843
293	22.926	1689.86	275.136	Unknown	0.917	null	null	null	null	null	null	101.63	0.00506778	0.0595343	0.0619695	0.0594455	0.0606117	0.0596271	0.051173	0.0506778	0.0517943	0.0532621	0.0556892
294	22.936	1693.42	73	Unknown	0.917	null	null	null	null	null	null	14.58	1.01185	0.506623	0.477237	0.474297	0.465028	0.496765	0.0468024	0.043031	0.0457843	0.0470981	0.0480245
298	23.013	1694.43	214.1	Unknown	0.917	null	null	null	null	null	null	20.01	0.000184814	0.0178131	0.0180623	0.0169381	0.0170145	0.017483	0.002053	0.00196654	0.00192114	0.00189548	0.00184814
299	23.033	1695.72	328.073	Unknown	0.917	null	null	null	null	null	null	6.53	0.000198727	0.00220601	0.00208683	0.00219284	0.0021831	0.00223943	0.002379	0.00215405	0.00198727	0.00208149	0.00205016
300	23.046	1696.35	359.146	Unknown	0.917	null	null	null	null	null	null	8.45	0.000299463	0.00803676	0.00398991	0.00545948	0.00431287	0.00528982	0.00569979	0.00472677	0.00371948	0.00299463	0.00386938
301	23.174	1703.35	91	Unknown	0.917	null	null	null	null	null	null	4.07	0.119606	0.00233973	0.00229037	0.00213254	0.00240383	0.00244382	0.00202175	0.00205344	0.00195466	0.00205622	0.00192455
302	23.22	1705.84	243.1	Unknown	0.917	null	null	null	null	null	null	17.49	0.00483494	0.0483494	0.057674	0.0546265	0.0551273	0.0550518	0.0574139	0.0590442	0.0592248	0.0596657	0.0620908
304	23.319	1710.87	91	Unknown	0.833	null	null	null	null	null	null	9.15	1.95178	0.000736208	0.000906844	0.00102474	0.000956668	0.000809576	0.000769301	0.000802232	0.000810874	0.000712885	0.000832824
307	23.486	1720.35	129	Unknown	1	null	null	null	null	null	null	146.78	1.42583	0.00299332	0.00291695	0.00280778	0.00285407	0.003202	0.00276486	0.00290795	0.00283716	0.00282213	0.00293967
308	23.524	1722.44	272.109	Unknown	0.917	null	null	null	null	null	null	40.65	0.00223429	0.0461935	0.0523657	0.0493708	0.0472978	0.0478908	0.0237198	0.0245226	0.0228728	0.0223429	0.0240487
310	23.652	1729.86	191.1	Unknown	1	null	null	null	null	null	null	122.6	5.09233	0.00140195	0.00131908	0.0014231	0.00137266	0.00133604	0.00121541	0.00109974	0.00102458	0.00134278	0.00113164
312	23.714	1732.75	319.1	Unknown	0.917	null	null	null	null	null	null	13.54	0.00369414	0.0369414	0.0425752	0.0405983	0.0411322	0.0417876	0.0440847	0.0436593	0.0431299	0.0409962	0.0411958
314	23.803	1737.63	238.091	Unknown	0.917	null	null	null	null	null	null	16.04	0.000276211	0.00474761	0.00425058	0.00405313	0.00438318	0.00470692	0.00302145	0.00314089	0.00276211	0.00284584	0.00282231
315	23.829	1739.02	304.1	Unknown	0.917	null	null	null	null	null	null	38.47	0.000573735	0.0852222	0.08743	0.0882876	0.089632	0.0859521	0.0060184	0.00573735	0.00623832	0.00588156	0.0059733
316	23.887	1742.17	274.1	Unknown	0.833	null	null	null	null	null	null	9.63	0.000469522	0.00559514	0.00566837	0.00507462	0.00515698	0.00542358	0.00501224	0.00469683	0.00471172	0.00493046	0.0047515
318	23.955	1746.39	221.1	Unknown	0.917	null	null	null	null	null	null	6.66	0.37213	0.00577774	0.00715159	0.00578444	0.00609858	0.00603636	0.00526069	0.00594194	0.00624049	0.00590656	0.00600979
319	23.975	1747.02	314.133	Unknown	0.5	null	null	null	null	null	null	8.24	0.000193429	0.00217851	0.00217405	0.00193429	0.00206052	0.00207775	0.00221979	0.00215358	0.00203827	0.00203563	0.00226318
320	24.001	1748.41	287.091	Unknown	0.917	null	null	null	null	null	null	5.65	0.00016922	0.00234495	0.00285388	0.00309254	0.00322962	0.00275583	0.0016922	0.00176073	0.00181483	0.00185734	0.00191298
322	24.063	1751.81	257.1	Unknown	0.917	null	null	null	null	null	null	4.27	0.000401707	0.00548372	0.00507892	0.0051091	0.00571807	0.00536025	0.00425697	0.00401707	0.00435547	0.00454953	0.00469662
323	24.11	1754.32	71.0889	Unknown	1	null	null	null	null	null	null	4.3	0.937761	0.00795716	0.00920436	0.00824657	0.00815404	0.0087625	0.00803903	0.00865121	0.00867013	0.00869946	0.00876584
324	24.152	1756.66	104.1	Unknown	0.083	null	null	null	null	null	null	246.87	21.1626	0.034512	0.0345528	0.0344117	0.0345183	0.0338947	0.0339549	0.0334291	0.0332828	0.0331019	0.033816
325	24.162	1757.18	217.1	Unknown	0.667	null	null	null	null	null	null	3.47	1	1.00006	0.99977	0.999883	0.00870254	1.00012	1.00003	1.00019	1.00014	0.0106767	0.0104891
326	24.171	1757.61	299.043	Unknown	0.917	null	null	null	null	null	null	15.33	0.000847363	0.00847363	0.0102464	0.00955104	0.00991962	0.00947649	0.0122063	0.0121815	0.0128364	0.0118267	0.013064
329	24.312	1765.32	140	Unknown	0.083	null	null	null	null	null	null	64.54	17.4557	0.00110572	0.000981787	0.00104021	0.00103212	0.001048	0.00126414	0.00112527	0.00107026	0.00111045	0.00112927
331	24.337	1766.72	255.05	Unknown	0.167	null	null	null	null	null	null	6.63	0.000335028	0.00335028	0.00361876	0.00353978	0.00347354	0.00340689	0.00437231	0.0039953	0.00453306	0.00460577	0.0045838
332	24.35	1767.41	116.1	Unknown	0.917	null	null	null	null	null	null	21.76	3.0762	0.0505867	0.0527522	0.0503327	0.0515162	0.0524448	0.0621282	0.0607634	0.060256	0.0580655	0.0587917
334	24.426	1771.57	248	Unknown	0.083	null	null	null	null	null	null	3.1	8.43151e-05	0.00217048	0.00225394	0.00205273	0.00217385	0.00228234	0.000847971	0.000843151	0.000897187	0.00101387	0.00107684
336	24.623	1782.28	243.1	Unknown	0.917	null	null	null	null	null	null	55.37	0.0122497	0.167702	0.155107	0.134518	0.128985	0.143556	0.146992	0.165218	0.140981	0.122827	0.122497
337	24.661	1784.39	337.05	Unknown	0.917	null	null	null	null	null	null	7.8	0.000181582	0.00206698	0.00209257	0.00204021	0.00214418	0.00220175	0.00185281	0.00181581	0.00191528	0.00188942	0.00197072
339	24.761	1789.94	72.15	Unknown	0.833	null	null	null	null	null	null	15.85	0.0630934	0.0239494	0.0223062	0.0223279	0.0230246	0.028914	0.0215033	0.0217943	0.0160771	0.0228932	0.0219445
341	24.789	1791.63	73.1	Unknown	0.667	null	null	null	null	null	null	15.85	2.52956	1.1788	1.18153	1.1811	1.17422	1.17963	1.20358	1.18527	1.18043	1.1768	1.18651
343	24.835	1793.78	250.01	Unknown	0.917	null	null	null	null	null	null	25.58	0.136686	0.0128626	0.0148555	0.0160276	0.0168062	0.0138587	0.00592738	0.00634897	0.00659574	0.00664885	0.00678953
345	24.863	1795.62	217.1	Unknown	0.833	null	null	null	null	null	null	9.17	0.227458	0.0260541	0.053342	0.0269686	0.0288527	0.0254061	0.0232095	0.0245361	0.0250285	0.0268113	0.0279838
349	24.999	1802.61	276.083	Unknown	0.583	null	null	null	null	null	null	4.53	0.000118264	0.00286704	0.00274528	0.00275063	0.00270727	0.00267899	0.00126171	0.00149588	0.00119523	0.00120254	0.00118264
352	25.049	1806.57	171.1	Unknown	0.5	null	null	null	null	null	null	3.3	0.00035264	0.00764557	0.0100401	0.00504377	0.0186863	0.00982816	0.0035264	0.0037298	0.00369038	0.00376827	0.00383137
353	25.088	1808.42	292.1	Unknown	0.917	null	null	null	null	null	null	2.01	0.00048118	0.00649287	0.00651878	0.00652009	0.00666119	0.00651054	0.00528314	0.0049553	0.00520176	0.0049107	0.0048118
354	25.113	1809.95	217.1	Unknown	0.917	null	null	null	null	null	null	5.45	0.0713819	0.0255143	0.0336884	0.0336707	0.0342824	0.0297223	0.0200028	0.020467	0.0209907	0.0208283	0.0220506
357	25.275	1819.96	301.1	Unknown	0.667	null	null	null	null	null	null	11.41	4.09131e-05	0.00660951	0.00667292	0.00687697	0.00680895	0.00647621	0.000722155	0.000411534	0.000409131	0.000492963	0.000463007
360	25.4	1827.25	270.025	Unknown	0.583	null	null	null	null	null	null	7.35	0.000174191	0.00447447	0.00538621	0.00559349	0.00624872	0.004476	0.00188303	0.00199347	0.00182789	0.00174191	0.00189525
361	25.447	1830.07	283.167	Unknown	0.5	null	null	null	null	null	null	6.77	0.266439	0.00285178	0.00340235	0.00271999	0.00272024	0.00345434	0.00100082	0.00224499	0.00244118	0.00113472	0.00126256
362	25.473	1831.47	429.1	Unknown	0.917	null	null	null	null	null	null	47.74	0.128297	0.00248408	0.0362887	0.00222082	0.00421577	0.0254019	0.00237395	0.0341614	0.0449759	0.00132992	0.0101449
363	25.534	1835.38	193	Unknown	0.917	null	null	null	null	null	null	4.27	0.0373738	0.00373856	0.00369974	0.00349997	0.00364572	0.00388275	0.00314586	0.00319044	0.00311655	0.00322237	0.00315203
364	25.546	1836.01	257.2	Unknown	0.083	null	null	null	null	null	null	3.23	0.000234635	0.00234635	0.00297377	0.00238281	0.00270822	0.00241314	0.00339095	0.00420271	0.00397355	0.00411409	0.00408525
366	25.602	1839.35	299.087	Unknown	0.917	null	null	null	null	null	null	29.09	0.00184014	0.0191963	0.0200704	0.0199769	0.0202146	0.0203999	0.0184014	0.0184086	0.0190024	0.0195459	0.0202432
368	25.668	1845.27	256.1	Unknown	0.917	null	null	null	null	null	null	8.26	0.032789	0.459759	0.461891	0.447074	0.46941	0.457435	0.333551	0.334825	0.328705	0.32789	0.332661
374	25.953	1860.52	437.182	Unknown	0.917	null	null	null	null	null	null	5.79	0.000179292	0.00338672	0.00353323	0.00401322	0.00404159	0.00346627	0.0023514	0.00238652	0.00232135	0.00179292	0.00188786
376	26.082	1868.29	428.2	Unknown	0.917	null	null	null	null	null	null	88.82	0.00167078	0.0196568	0.0234267	0.0219652	0.0178814	0.0213747	0.024045	0.0210957	0.0201232	0.0167078	0.0168751
377	26.144	1871.83	149	Unknown	1	null	null	null	null	null	null	14.06	1.07249	0.00469993	0.17175	0.00473054	0.0180782	0.104394	0.00376999	0.031217	0.0614762	0.00416069	0.0342909
378	26.169	1873.55	290.091	Unknown	0.917	null	null	null	null	null	null	21.29	0.000934655	0.00954371	0.0106189	0.0100747	0.0103999	0.0103657	0.00956519	0.00934655	0.00968138	0.00975037	0.00993644
380	26.284	1880.45	292.1	Unknown	0.917	null	null	null	null	null	null	10.11	0.0011826	0.011826	0.0122446	0.0120136	0.0123079	0.0123788	0.0162784	0.0162265	0.0163878	0.0165105	0.0165798
381	26.309	1881.85	163	Unknown	0.5	null	null	null	null	null	null	7.31	8.96572e-05	0.00122839	0.00123246	0.000921672	0.000896572	0.00113007	0.0081075	0.0079464	0.00803999	0.00809806	0.00829184
382	26.379	1886.23	154.1	Unknown	0.917	null	null	null	null	null	null	8.49	0.0315467	0.00312372	0.00459619	0.00449603	0.00539307	0.00427102	0.00397036	0.00453128	0.00400896	0.0038712	0.00388768
383	26.448	1890.41	188.1	Unknown	0.5	null	null	null	null	null	null	5.34	4.72301e-05	0.00530273	0.00642473	0.0069758	0.00730488	0.00579142	0.000472301	0.000558503	0.000540853	0.000491769	0.000539605
385	26.569	1897.69	345.137	Unknown	0.75	null	null	null	null	null	null	8.69	0.000456589	0.00476377	0.00466955	0.00456589	0.00472257	0.00458766	0.00467287	0.00457924	0.00461919	0.00654335	0.00638786
386	26.587	1898.73	278.1	Unknown	0.917	null	null	null	null	null	null	15.61	0.000792021	0.00792021	0.0101972	0.0108175	0.0116731	0.00967792	0.0101668	0.0100832	0.0106906	0.0112562	0.0124397
387	26.659	1903.81	286.1	Unknown	0.25	null	null	null	null	null	null	5.49	0.000125839	0.00167138	0.00151421	0.00172944	0.00150316	0.00154103	0.00159782	0.00138551	0.00125839	0.00143083	0.00143974
388	26.69	1904.9	221.1	Unknown	0.917	null	null	null	null	null	null	3.76	0.423017	0.00640403	0.00873253	0.00805502	0.00901923	0.00742646	0.00733324	0.00792997	0.00850463	0.00868393	0.0086353
389	26.731	1907.27	314.1	Unknown	0.5	null	null	null	null	null	null	10.1	1.25629e-05	0.000676882	0.000958522	0.000987393	0.00125905	0.000966026	0.000125629	0.00151981	0.00186105	0.00212138	0.00229446
390	26.793	1911.1	156.1	Unknown	0.667	null	null	null	null	null	null	1.36	0.000564427	0.010214	0.00948028	0.0108952	0.00969087	0.00920482	0.00614271	0.00590543	0.00574486	0.00564427	0.00591253
391	26.812	1912.63	208.1	Unknown	0.75	null	null	null	null	null	null	35.22	0.113026	0.0123212	0.0163965	0.0193131	0.0220843	0.015692	0.027029	0.0273265	0.0296859	0.0289565	0.0320433
394	26.869	1916.92	446.2	Unknown	0.833	null	null	null	null	null	null	5.08	0.0740985	0.849563	0.868868	0.877755	0.865103	0.864151	0.756949	0.766408	0.750537	0.740985	0.752838
396	26.945	1920.29	179.082	Unknown	0.917	null	null	null	null	null	null	8.24	0.000282839	0.00282839	0.00298536	0.0029745	0.00304104	0.0029916	0.00574188	0.00580333	0.00563638	0.00560686	0.0057398
397	26.99	1923.09	299.1	Unknown	0.583	null	null	null	null	null	null	3.13	0.490179	0.00401462	0.002743	0.00234901	0.00227782	0.0029768	0.00231165	0.00219178	0.00260921	0.00243853	0.0018726
399	27.022	1925.27	174.1	Unknown	0.75	null	null	null	null	null	null	4.25	0.000371111	0.0038005	0.00405496	0.00386759	0.0041281	0.00371111	0.0214929	0.0217433	0.0214432	0.0226458	0.0228655
403	27.118	1930.67	174.1	Unknown	0.917	null	null	null	null	null	null	6.04	0.00429041	0.0516934	0.0576595	0.0586697	0.0586991	0.05438	0.0430092	0.0431319	0.0429041	0.0441981	0.0452381
404	27.283	1938	129.1	Unknown	0.833	null	null	null	null	null	null	7.12	0.136033	0.563276	0.571214	0.559578	0.541963	0.560112	0.454464	0.460956	0.450091	0.457182	0.466683
411	27.402	1947.78	331.111	Unknown	0.917	null	null	null	null	null	null	11.19	0.00177059	0.0243376	0.0224654	0.0183156	0.0177059	0.0235737	0.0205851	0.0208675	0.0219469	0.0232837	0.0246353
412	27.448	1950.42	215.145	Unknown	0.917	null	null	null	null	null	null	17.82	0.00198702	0.0198702	0.0222419	0.0239639	0.025485	0.0213673	0.0341419	0.0317162	0.035441	0.0383868	0.0389061
414	27.483	1952.65	203.1	Unknown	0.917	null	null	null	null	null	null	24.36	0.00364079	0.0837111	0.0854483	0.0871692	0.0863935	0.0854165	0.0382609	0.0385355	0.0383473	0.0370719	0.0364079
415	27.51	1954.39	159.2	Unknown	0.25	null	null	null	null	null	null	8.6	0.000279311	0.00616813	0.00862858	0.00870563	0.00931924	0.00554422	0.00463348	0.00603166	0.0042861	0.00694367	0.00279311
418	27.571	1958.22	128.1	Unknown	0.25	null	null	null	null	null	null	5.84	0.167981	0.00594317	0.00577281	0.00634342	0.00602322	0.00597786	0.00778459	0.00611772	0.00586469	0.00591593	0.00802317
419	27.588	1958.61	73.1	Unknown	0.083	null	null	null	null	null	null	15.13	0.148189	1.84843	1.88068	1.85933	1.85073	1.85762	1.50437	1.49024	1.46672	1.47364	1.50081
421	27.616	1960.7	419.189	Unknown	0.917	null	null	null	null	null	null	8.57	0.000312925	0.00350658	0.00393903	0.00370009	0.00369408	0.00372729	0.00349029	0.00312925	0.00316187	0.00332153	0.00349227
422	27.667	1963.62	299.2	Unknown	0.917	null	null	null	null	null	null	6.36	0.0588235	0.00727274	0.00860145	0.00689618	0.00711	0.00801852	0.00701454	0.00718415	0.00716335	0.00674939	0.00683399
423	27.693	1965.54	174.1	Unknown	0.917	null	null	null	null	null	null	3.84	0.161702	0.0149302	0.0143215	0.0137323	0.0141256	0.0138894	0.011894	0.0116852	0.0121788	0.0124498	0.0125148
424	27.722	1967.04	256.16	Unknown	0.917	null	null	null	null	null	null	44.47	0.00228485	0.0410481	0.0291441	0.0267428	0.0352718	0.0341266	0.0244164	0.0228485	0.0244332	0.028239	0.027453
425	27.741	1968.19	84.0909	Unknown	0.917	null	null	null	null	null	null	7.5	0.192093	0.00905404	0.00919436	0.00879835	0.0099739	0.00976631	0.0110133	0.0102653	0.0106934	0.0111766	0.0108489
426	27.749	1964.74	206	Unknown	0.667	null	null	null	null	null	null	3.73	1.30285e-05	0.00151689	0.000130284	0.00162716	0.00152357	0.000185156	0.00153093	0.00181563	0.00167644	0.000165516	0.00155814
427	27.773	1970.02	212.1	Unknown	0.417	null	null	null	null	null	null	5.14	0.000159697	0.00190657	0.00185705	0.00185369	0.00167429	0.00184347	0.00159697	0.00180624	0.00160148	0.00163218	0.00184928
428	27.849	1974.73	159.1	Unknown	0.917	null	null	null	null	null	null	17.65	0.0017024	0.027233	0.0274185	0.0273697	0.0286928	0.0278631	0.0170657	0.017024	0.0175639	0.0177854	0.0180806
433	28.072	1988.11	71.1	Unknown	0.667	null	null	null	null	null	null	7.5	0.152057	0.00461219	0.00518772	0.00628627	0.0061084	0.0050656	0.0123809	0.0108903	0.0111428	0.0103886	0.0115263
434	28.11	1992.92	73	Unknown	0.917	null	null	null	null	null	null	17.34	0.0767067	0.141964	0.142017	0.137137	0.135916	0.140915	0.0804378	0.0756185	0.07369	0.0765571	0.077867
436	28.11	1991.75	361.1	Unknown	0.667	null	null	null	null	null	null	6.61	0.00571366	0.10852	0.107861	0.102729	0.106408	0.109626	0.0586408	0.0583662	0.0571366	0.0580151	0.0578738
437	28.185	1995.04	331.113	Unknown	0.917	null	null	null	null	null	null	13.22	0.00170882	0.0204653	0.0197397	0.0179471	0.0170882	0.0206165	0.0215485	0.0232923	0.0227199	0.0241109	0.0246923
441	28.441	2010.96	313.2	Unknown	0.667	null	null	null	null	null	null	28.77	0.201788	0.0025953	0.00177537	0.00164421	0.00136427	0.0020379	0.00104413	0.00105319	0.000974941	0.00090441	0.000833488
444	28.523	2016.79	280.1	Unknown	0.917	null	null	null	null	null	null	24.42	0.000671672	0.00671672	0.0144511	0.0152442	0.0173801	0.0127707	0.0130073	0.0138917	0.0141647	0.013634	0.0117039
445	28.539	2017.83	217.1	Unknown	0.917	null	null	null	null	null	null	20.16	0.00400008	0.175676	0.146827	0.126017	0.115333	0.165013	0.0602102	0.054636	0.0508433	0.0442864	0.0400008
446	28.581	2020.58	204.1	Unknown	0.917	null	null	null	null	null	null	18.43	0.248305	0.232179	0.245503	0.308663	0.240832	0.254077	0.0300774	0.0289488	0.0282279	0.0207683	0.0209528
447	28.603	2022.05	293.2	Unknown	1	null	null	null	null	null	null	51.98	3.74989	0.075821	0.046119	0.0318527	0.0237301	0.0419127	0.0252449	0.0202377	0.0212772	0.0423889	0.0387473
448	28.676	2026.88	447.136	Unknown	0.917	null	null	null	null	null	null	8.77	0.000218537	0.00226614	0.0021888	0.00229768	0.00237836	0.00218537	0.00469345	0.00455277	0.00444467	0.00383912	0.00371164
449	28.733	2030.67	258.1	Unknown	0.083	null	null	null	null	null	null	1.38	0.000141788	0.00171494	0.00141788	0.00188295	0.0017547	0.00153037	0.00246599	0.00223429	0.00203701	0.00220749	0.00203452
450	28.752	2031.81	217.1	Unknown	0.917	null	null	null	null	null	null	4.97	0.00124443	0.0194469	0.0204177	0.0199792	0.0200991	0.0200679	0.0130167	0.012747	0.0127279	0.0124891	0.0124443
451	28.79	2034.68	204.1	Unknown	0.583	null	null	null	null	null	null	5.34	0.00168248	0.0168477	0.0177853	0.0169465	0.0172765	0.0168248	0.0351962	0.0344421	0.0342986	0.035092	0.0361566
452	28.878	2040.25	218.1	Unknown	0.917	null	null	null	null	null	null	5.18	0.00338499	0.0485024	0.0481033	0.0478631	0.0500382	0.0487317	0.034627	0.0338499	0.0345775	0.0348403	0.034974
455	28.962	2045.79	167.067	Unknown	0.5	null	null	null	null	null	null	11.6	0.118802	0.00253989	0.00205743	0.00176678	0.0018479	0.00198128	0.00291678	0.00285352	0.00327755	0.00295319	0.00301969
458	29.045	2050.9	204.1	Unknown	0.5	null	null	null	null	null	null	4.69	0.00141508	0.0154618	0.0147474	0.0141508	0.0149284	0.0152114	0.0276741	0.0272544	0.0274356	0.0276938	0.027973
459	29.079	2053.29	387.16	Unknown	0.583	null	null	null	null	null	null	4.44	0.000112881	0.00112881	0.00131502	0.00146212	0.0015354	0.00119034	0.0020022	0.00210666	0.00206043	0.00204988	0.00249003
460	29.166	2059.24	174.1	Unknown	0.917	null	null	null	null	null	null	7.45	0.00364263	0.042893	0.0424099	0.0416209	0.0420027	0.0423546	0.0390277	0.0364263	0.0390713	0.0398087	0.0394362
461	29.191	2060.92	214.113	Unknown	0.667	null	null	null	null	null	null	3.91	0.000180408	0.00240628	0.00207237	0.00221826	0.00293802	0.00209511	0.00185122	0.00180408	0.00224585	0.00253512	0.00242586
463	29.237	2063.96	140.062	Unknown	0.667	null	null	null	null	null	null	18.48	0.000160844	0.00160844	0.00187536	0.00171525	0.00167639	0.00177876	0.0107641	0.0101944	0.0106716	0.0106857	0.0109401
464	29.306	2068.48	318.1	Unknown	0.5	null	null	null	null	null	null	3.9	0.000180097	0.00180097	0.00188091	0.00191291	0.00186411	0.00187987	0.00421993	0.00431007	0.00401824	0.00425673	0.00426812
466	29.363	2072.26	204.1	Unknown	0.917	null	null	null	null	null	null	124.51	0.0604532	0.853165	0.925813	0.954646	0.995401	0.895096	0.604532	0.610209	0.618404	0.645742	0.646184
467	29.488	2080.36	245.1	Unknown	0.917	null	null	null	null	null	null	4.97	0.000493953	0.00518518	0.00537552	0.0061097	0.0062181	0.00493953	0.00958062	0.0091978	0.00851589	0.00867254	0.00871228
468	29.554	2084.15	285.2	Unknown	0.583	null	null	null	null	null	null	12.48	6.79945e-05	0.00258075	0.00251332	0.00239404	0.00257687	0.00249867	0.00101504	0.000679945	0.000866734	0.00109694	0.000936062
469	29.568	2085.79	267.1	Unknown	0.917	null	null	null	null	null	null	27.69	0.000856842	0.0117529	0.011048	0.00952818	0.00856842	0.010748	0.0232127	0.0208352	0.0213506	0.0224818	0.0228375
470	29.581	2086.68	449.18	Unknown	0.833	null	null	null	null	null	null	8.32	0.000245298	0.00297214	0.00317544	0.00299322	0.00262361	0.00305433	0.0025905	0.00255442	0.00245298	0.00265643	0.00271756
471	29.661	2093.27	327.2	Unknown	0.833	null	null	null	null	null	null	10.77	0.075702	0.00227187	0.00178023	0.00019066	0.000268332	0.000215736	0.000910926	0.000376058	0.00102567	0.000318349	0.000178984
474	29.803	2102.18	55.1	Unknown	0.833	null	null	null	null	null	null	8.7	1.44311	0.0025941	0.00233334	0.00177723	0.0018769	0.00230039	0.00151297	0.00129795	0.00165328	0.00160112	0.00153046
475	29.98	2113.02	173.1	Unknown	0.917	null	null	null	null	null	null	10.41	0.00166572	0.0189909	0.0177567	0.0189078	0.0170279	0.0180524	0.0210537	0.019081	0.0175517	0.0179289	0.017442
478	30.158	2124.94	346.167	Unknown	0.917	null	null	null	null	null	null	7.63	0.00045758	0.0059237	0.0045758	0.00550747	0.00519533	0.00468641	0.0104157	0.00894656	0.0078252	0.00748599	0.00761923
482	30.291	2133.3	399.3	Unknown	0.667	null	null	null	null	null	null	82.99	0.000547182	0.0110037	0.00605714	0.00563132	0.0134862	0.00547182	0.0247733	0.00765884	0.00803089	0.00865305	0.0199757
484	30.35	2138.08	307	Unknown	0.917	null	null	null	null	null	null	31.34	8.30454e-06	0.000394304	0.000140878	0.000175092	0.000197458	0.00032385	0.0001188	0.000203186	9.45119e-05	0.000161105	8.30454e-05
485	30.381	2139.5	492.264	Unknown	0.917	null	null	null	null	null	null	34.29	0.000484148	0.00502256	0.00510872	0.00520724	0.00521355	0.00484148	0.00596882	0.00539339	0.00543601	0.0051525	0.00550128
487	30.404	2141.11	299.067	Unknown	0.5	null	null	null	null	null	null	3.69	0.000150508	0.00169828	0.00155124	0.00150508	0.00152548	0.00151094	0.00287721	0.00279768	0.00250911	0.00284686	0.00276524
488	30.446	2143.74	265.091	Unknown	0.917	null	null	null	null	null	null	7.3	0.0571156	0.00417151	0.0036646	0.00408653	0.00370963	0.00358455	0.00448606	0.00381408	0.00378156	0.0033616	0.0036958
489	30.476	2145.76	392.11	Unknown	0.833	null	null	null	null	null	null	5.09	0.000136177	0.00176443	0.00180854	0.00175112	0.00201082	0.00190552	0.00166816	0.00136177	0.0015121	0.0015185	0.00158222
491	30.631	2155.99	135.1	Unknown	1	null	null	null	null	null	null	29.91	1.73386	0.00319248	0.00351541	0.000473153	0.000535139	0.00324126	0.000473143	0.000383848	0.000377327	0.000424129	0.000391906
492	30.635	2155.04	315.05	Unknown	0.833	null	null	null	null	null	null	5.6	0.000249602	0.00249602	0.00302961	0.00302583	0.00320034	0.00283347	0.00350563	0.00315806	0.00325124	0.00362591	0.00341889
494	30.795	2166.85	389.209	Unknown	0.917	null	null	null	null	null	null	21.73	0.000632302	0.00632302	0.00689637	0.00700349	0.00769722	0.00668179	0.00733736	0.00730662	0.00730372	0.0081259	0.00852429
496	30.89	2172.87	174.1	Unknown	0.583	null	null	null	null	null	null	3.73	0.0477219	0.0152901	0.0165	0.0175652	0.0182709	0.0159749	0.0152788	0.0151094	0.0150497	0.0165203	0.0169803
497	30.905	2175.22	135.1	Unknown	1	null	null	null	null	null	null	5.25	1.04139	0.0024368	0.00287497	0.000930638	0.000892375	0.00273098	0.00095274	0.000923862	0.00109891	0.00120125	0.00125241
499	30.966	2178.16	381.122	Unknown	0.75	null	null	null	null	null	null	5.95	0.000190105	0.00190105	0.0022086	0.00226161	0.0024603	0.00197506	0.0023977	0.00230121	0.0023209	0.00244322	0.00228688
500	31.094	2186.14	213.075	Unknown	0.667	null	null	null	null	null	null	4.91	7.8389e-05	0.00078389	0.00189843	0.00162352	0.00216307	0.00116134	0.0020979	0.00200539	0.00190303	0.00308451	0.00274941
501	31.178	2191.46	144.1	Unknown	0.5	null	null	null	null	null	null	4.3	0.000139613	0.00143116	0.00151312	0.00150213	0.00139613	0.0015648	0.00389075	0.00392313	0.00384607	0.00413735	0.00452019
502	31.205	2193.71	174.1	Unknown	0.667	null	null	null	null	null	null	11.38	0.000322376	0.00810151	0.0089728	0.00889432	0.00981317	0.00903318	0.00349459	0.00322376	0.00336702	0.00359172	0.00335964
503	31.234	2195.81	380.191	Unknown	0.917	null	null	null	null	null	null	15.64	0.000213443	0.00683708	0.00779866	0.00767952	0.00785242	0.00765482	0.00226983	0.00225269	0.00221675	0.00213443	0.0023557
504	31.291	2199.61	191.1	Unknown	0.333	null	null	null	null	null	null	13.26	0.123273	0.00885137	0.0408189	0.0388771	0.0750598	0.0393744	0.0319728	0.00842616	0.00791899	0.00889852	0.00855472
505	31.348	2203.19	192.1	Unknown	0.083	null	null	null	null	null	null	8.88	0.00026785	0.00291422	0.0128625	0.00736687	0.0128024	0.0124879	0.0108166	0.00277543	0.0026785	0.00297827	0.00301912
506	31.354	2204.39	380.183	Unknown	0.917	null	null	null	null	null	null	85.76	0.00398386	0.0496698	0.0532537	0.0490252	0.0503817	0.0544859	0.0425471	0.0405033	0.0398386	0.0459568	0.0426689
507	31.406	2206.67	363.2	Unknown	0.5	null	null	null	null	null	null	65.54	0.00216199	0.0267813	0.0786976	0.0607065	0.0507413	0.0606381	0.0753898	0.0284712	0.0216199	0.023828	0.0246676
508	31.416	2207.61	361.18	Unknown	0.917	null	null	null	null	null	null	165.1	0.0137705	0.139604	0.382207	0.387759	0.387526	0.372947	0.364167	0.148219	0.14124	0.152698	0.152076
509	31.422	2208.95	204.1	Unknown	0.75	null	null	null	null	null	null	19.35	0.0065462	0.0667041	0.195836	0.205819	0.198747	0.199495	0.182651	0.0714942	0.0858625	0.0935194	0.0750106
510	31.437	2210.29	221.1	Unknown	0.667	null	null	null	null	null	null	9.41	0.220274	0.0111362	0.0213108	0.0189017	0.0205368	0.0173266	0.0192608	0.0155929	0.0158588	0.0178276	0.0160181
511	31.468	2212.1	153.06	Unknown	0.833	null	null	null	null	null	null	6.72	0.000433788	0.00441213	0.00708407	0.00725366	0.00818982	0.00669856	0.00511402	0.00468529	0.00466388	0.00433788	0.00509117
512	31.492	2213.52	337.2	Unknown	0.917	null	null	null	null	null	null	9.85	0.000150212	0.00631549	0.00400882	0.00339099	0.00345322	0.00504389	0.00169903	0.00158269	0.00207097	0.00191625	0.00150212
514	31.593	2221.09	253.1	Unknown	0.917	null	null	null	null	null	null	8.94	0.000180619	0.00180619	0.00269014	0.00273733	0.00301023	0.00210271	0.00316485	0.00290983	0.00257362	0.00266351	0.00252454
515	31.637	2224.27	84.1	Unknown	0.917	null	null	null	null	null	null	7.12	0.206812	0.0114057	0.0107759	0.0111066	0.0117501	0.0105074	0.00879392	0.00824737	0.00806351	0.00868485	0.00862516
516	31.698	2228.65	380.2	Unknown	0.917	null	null	null	null	null	null	303.77	0.00799942	0.0969129	0.0984563	0.0872524	0.0892363	0.0997723	0.0828974	0.0799942	0.0823581	0.0952725	0.0863528
517	31.716	2231.19	357.2	Unknown	1	null	null	null	null	null	null	15.2	3.20229	0.00414642	0.00305941	0.00296671	0.00244122	0.00362154	0.00237675	0.00220717	0.00202529	0.00214775	0.00215321
518	31.777	2235.69	201	Unknown	0.667	null	null	null	null	null	null	4.63	1.24665	0.000735807	0.000587468	0.000435119	0.000137743	0.000672361	0.000146583	0.000291499	0.000409311	0.000114878	0.000461395
520	31.863	2240.69	357.1	Unknown	0.167	null	null	null	null	null	null	29.25	0.00106474	0.0109804	0.0110262	0.0110943	0.0115201	0.0106474	0.021982	0.0217306	0.0214049	0.0228978	0.0221873
523	31.979	2249.29	324.1	Unknown	0.833	null	null	null	null	null	null	46.27	0.000281154	0.0273449	0.0072298	0.0032767	0.00295652	0.00508621	0.00281154	0.0236153	0.025427	0.0309154	0.0259499
524	31.986	2249.1	469.167	Unknown	0.667	null	null	null	null	null	null	40.58	0.000397522	0.00681911	0.00639335	0.00661005	0.0064292	0.0067246	0.00397522	0.00423039	0.00408077	0.00403331	0.00410572
525	32.01	2250.92	245.1	Unknown	0.25	null	null	null	null	null	null	11.77	0.000337177	0.0192181	0.00544819	0.00469379	0.00499224	0.00568548	0.00337177	0.0129416	0.014126	0.017048	0.01829
526	32.029	2252.29	174.1	Unknown	0.917	null	null	null	null	null	null	5.2	0.334807	0.0398237	0.0348527	0.0335421	0.0350504	0.0361267	0.0194365	0.0225429	0.0234269	0.0252932	0.0247115
527	32.048	2255.52	324.167	Unknown	0.75	null	null	null	null	null	null	11.9	0.000184019	0.0149048	0.00611119	0.00551663	0.00813563	0.00540898	0.00184019	0.00549127	0.00576946	0.00575841	0.00840844
528	32.067	2255.02	394.2	Unknown	0.917	null	null	null	null	null	null	71.44	0.00165111	0.0216659	0.0167137	0.0182122	0.0177381	0.0188791	0.016631	0.018925	0.0189755	0.0181317	0.0165111
529	32.181	2263.2	370.167	Unknown	0.833	null	null	null	null	null	null	8.62	0.000162771	0.00162771	0.002357	0.00302012	0.00416483	0.00199499	0.00415146	0.00472358	0.00536772	0.00720982	0.00777821
530	32.251	2268.96	185.1	Unknown	1	null	null	null	null	null	null	9.96	2.26925	0.00596817	0.00583677	0.000927288	0.00102897	0.00572632	0.00126396	0.00138927	0.00145011	0.00264026	0.00243069
531	32.465	2282	73	Unknown	0.917	null	null	null	null	null	null	14.46	0.0399859	0.418584	0.436443	0.434478	0.440207	0.426833	0.519434	0.527197	0.530711	0.529819	0.527182
533	32.468	2285.43	357.1	Unknown	0.917	null	null	null	null	null	null	51.28	0.0317556	0.322054	0.317556	0.326163	0.326817	0.323054	0.509208	0.502727	0.503314	0.522468	0.516706
534	32.585	2290.54	308.1	Unknown	0.583	null	null	null	null	null	null	14.64	0.000146372	0.00289906	0.00307406	0.00309303	0.00300927	0.00303786	0.00159856	0.00501996	0.00522788	0.00186258	0.00146372
535	32.676	2298.49	412.19	Unknown	0.917	null	null	null	null	null	null	21.97	0.000445122	0.00707589	0.0069128	0.00720508	0.00722084	0.00702685	0.00514479	0.00445122	0.00484308	0.00643389	0.00512113
536	32.833	2309.53	204.1	Unknown	0.917	null	null	null	null	null	null	5.68	0.00310466	0.0421749	0.0657237	0.0622161	0.0657102	0.0611583	0.0545964	0.0310466	0.032032	0.0362999	0.0311624
537	32.845	2310.98	373.129	Unknown	0.833	null	null	null	null	null	null	10.58	0.000181363	0.00420886	0.00460025	0.00490829	0.00499463	0.00475437	0.0028817	0.00215996	0.00233577	0.00218461	0.00181363
539	32.989	2320.93	255.1	Unknown	0.5	null	null	null	null	null	null	13.41	9.57202e-05	0.00310926	0.00298536	0.00353593	0.00370848	0.00305591	0.00138631	0.00137772	0.00114369	0.00108803	0.000957202
540	33.044	2324.82	353.122	Unknown	0.917	null	null	null	null	null	null	13.5	0.00033768	0.00380281	0.00364906	0.00432853	0.00412124	0.00348709	0.00468456	0.00410952	0.00360857	0.00466514	0.0033768
541	33.131	2331.02	290.1	Unknown	0.917	null	null	null	null	null	null	5.97	0.000207652	0.00207652	0.00233641	0.00233571	0.00256456	0.00218863	0.00301135	0.0030553	0.00325332	0.0038008	0.00303789
542	33.358	2346.35	73	Unknown	0.917	null	null	null	null	null	null	4.39	0.144924	0.247143	0.25701	0.254029	0.254479	0.255681	0.182815	0.176415	0.18038	0.196104	0.178186
544	33.443	2353.25	299.055	Unknown	0.917	null	null	null	null	null	null	5.32	0.000285728	0.0049543	0.00462292	0.00553121	0.00546757	0.00470397	0.00285728	0.00289171	0.0032562	0.00348815	0.00349606
546	33.486	2356.39	387.1	Unknown	0.75	null	null	null	null	null	null	8.1	0.000297992	0.00496002	0.00528613	0.00545554	0.00534051	0.00529869	0.00297992	0.00305614	0.00312952	0.00347381	0.00302954
547	33.544	2360.52	295.08	Unknown	0.917	null	null	null	null	null	null	4.05	0.103481	0.00301661	0.00507921	0.00491509	0.00561524	0.00415333	0.00450374	0.0049278	0.00545178	0.00885487	0.00552972
549	33.639	2367.22	56.0111	Unknown	0.917	null	null	null	null	null	null	8.13	0.197619	0.0069206	0.00615169	0.00733327	0.00723792	0.00701738	0.00384454	0.00396086	0.00366308	0.00386642	0.00350582
551	33.789	2378.67	217.1	Unknown	0.25	null	null	null	null	null	null	7.76	0.00340803	0.0343965	0.0341441	0.0346731	0.0341981	0.0340803	0.0965115	0.0944328	0.0979382	0.117014	0.0979535
552	33.873	2384.04	279.1	Unknown	0.917	null	null	null	null	null	null	10.63	0.000419316	0.00428113	0.00428117	0.00439504	0.00419316	0.00430012	0.00575816	0.00516862	0.00551971	0.00736762	0.00492926
553	33.902	2386.39	355	Unknown	0.333	null	null	null	null	null	null	7.54	0.00853971	0.00343972	0.00546997	0.00769272	0.000594662	0.000463432	0.0108533	0.000744326	0.00992267	0.0242953	0.000289616
554	33.963	2390.71	267.1	Unknown	0.5	null	null	null	null	null	null	5.01	0.328628	0.000367602	0.000421544	0.000623119	0.000232084	0.000319904	0.00306588	0.00271828	0.00306186	0.00484159	0.00294517
556	34.004	2395.6	355.1	Unknown	1	null	null	null	null	null	null	9.18	1.41945	9.56649e-05	4.66292e-05	0.00527789	0.00014051	0.000286365	0.00789048	0.000434245	0.000190015	0.016934	0.000224962
557	34.061	2397.76	57.1	Unknown	1	null	null	null	null	null	null	5.43	1.25187	0.00735044	0.00569223	0.00548323	0.00507628	0.00609308	0.00520719	0.00477454	0.0050158	0.00763358	0.00522276
558	34.068	2400.7	129	Unknown	1	null	null	null	null	null	null	12.98	1.27347	0.0223251	0.0151267	0.0139843	0.0123409	0.0170072	0.00950635	0.0095029	0.008998	0.0109888	0.00860695
559	34.15	2404.02	496.2	Unknown	0.917	null	null	null	null	null	null	24.42	0.000387251	0.0123851	0.0113236	0.0113223	0.0111895	0.0112743	0.0038972	0.00389141	0.00395571	0.00466633	0.00387251
560	34.196	2407.03	319.1	Unknown	0.917	null	null	null	null	null	null	43.42	0.00969149	0.0978533	0.144454	0.141439	0.146891	0.14215	0.144488	0.099461	0.0969149	0.126181	0.0987764
561	34.211	2408.76	275.1	Unknown	0.333	null	null	null	null	null	null	4.99	0.000151048	0.00181563	0.00233809	0.00254401	0.00268361	0.00256949	0.00256337	0.0016375	0.00151048	0.00210419	0.00184368
562	34.24	2410.14	217.1	Unknown	0.417	null	null	null	null	null	null	7.62	0.00414812	0.144548	0.158428	0.145149	0.151703	0.159264	0.0657038	0.042098	0.0414812	0.0523622	0.042702
564	34.271	2412.56	116.056	Unknown	0.917	null	null	null	null	null	null	6.46	0.0331542	0.016994	0.0164808	0.0170241	0.0170978	0.0171416	0.0120047	0.0119483	0.0125064	0.0164596	0.0126084
566	34.376	2419.72	218.1	Unknown	0.917	null	null	null	null	null	null	14.65	0.00964905	0.130518	0.124189	0.131278	0.124603	0.126531	0.0984491	0.097801	0.0964905	0.117587	0.0989484
567	34.402	2421.37	438.2	Unknown	0.833	null	null	null	null	null	null	42.38	0.00160779	0.0407158	0.0432668	0.0483841	0.049831	0.0428331	0.0160779	0.0164672	0.0168933	0.0216955	0.0163281
568	34.457	2425.53	355.067	Unknown	0.833	null	null	null	null	null	null	25.12	0.229266	0.00161908	0.0159135	0.00269191	0.00531418	0.0116281	0.00290041	0.0399579	0.0549052	0.000659582	0.00198408
569	34.485	2427.32	438.2	Unknown	0.917	null	null	null	null	null	null	938.77	0.0316868	0.387343	0.443697	0.479356	0.498994	0.438633	0.316868	0.32813	0.353914	0.45119	0.327201
570	34.519	2429.72	280.1	Unknown	0.917	null	null	null	null	null	null	13.02	0.000480352	0.00480352	0.0070416	0.0064184	0.00723563	0.00620129	0.00709283	0.00702441	0.00732273	0.00899006	0.00715309
571	34.644	2438.12	203.1	Unknown	0.583	null	null	null	null	null	null	9.74	0.000207512	0.0207681	0.0218375	0.0233553	0.0227801	0.0216519	0.00220669	0.00207512	0.00227468	0.00228101	0.00214771
573	34.733	2444.77	496.19	Unknown	0.917	null	null	null	null	null	null	16.9	0.000228302	0.00873261	0.00327879	0.00448707	0.00341897	0.00540454	0.00228302	0.0024936	0.00249154	0.00339331	0.00240955
574	34.771	2447.67	91	Unknown	0.167	null	null	null	null	null	null	100.96	24.6984	0.00100805	0.00110574	0.000974387	0.000813773	0.00100144	0.0010113	0.00117895	0.00161868	0.00146235	0.00101484
577	35.045	2466.5	484.163	Unknown	0.75	null	null	null	null	null	null	11.75	0.00022627	0.00405276	0.00303515	0.00327266	0.00300374	0.00361532	0.00238171	0.0024555	0.0022627	0.00354945	0.00247145
581	35.243	2481.13	496.183	Unknown	0.667	null	null	null	null	null	null	7.93	6.92424e-05	0.00262893	0.00255609	0.00304327	0.00304781	0.00250429	0.000884827	0.000870743	0.000855742	0.00111606	0.000692424
582	35.289	2482.43	69	Unknown	1	null	null	null	null	null	null	17.23	1.67318	0.000106607	0.000760026	0.00164786	0.000252975	0.000871722	0.000240874	7.86465e-05	0.000628968	0.00139048	0.000825429
583	35.428	2493.69	510.217	Unknown	0.5	null	null	null	null	null	null	5.21	5.16782e-05	0.00144551	0.000516782	0.000759094	0.000598859	0.000881192	0.00232652	0.00283738	0.00249902	0.00273051	0.00226062
584	35.469	2496.55	325.109	Unknown	0.917	null	null	null	null	null	null	25.04	0.000263916	0.0117556	0.0118671	0.0114928	0.0116202	0.0108181	0.00350834	0.00342676	0.00282482	0.00372838	0.00263916
585	35.527	2500.9	295.083	Unknown	0.917	null	null	null	null	null	null	3.63	0.0325514	0.00216436	0.00366331	0.003122	0.00361862	0.00279381	0.0034655	0.00381839	0.00372732	0.00750639	0.00392257
586	35.561	2502.93	207.06	Unknown	0.5	null	null	null	null	null	null	3.24	0.199628	0.00266587	0.00333988	0.00333572	0.00346114	0.00337572	0.00342397	0.00352333	0.00307546	0.00510581	0.00323631
587	35.68	2511.39	396.16	Unknown	0.833	null	null	null	null	null	null	6.6	0.000153797	0.00153797	0.00165162	0.00227718	0.00238571	0.00180648	0.00208396	0.00221843	0.00257714	0.0028793	0.00227
588	35.83	2521.93	446.2	Unknown	0.917	null	null	null	null	null	null	28.39	0.00086645	0.0121965	0.0132702	0.0158115	0.0169412	0.01363	0.0101313	0.00990411	0.00944389	0.0115914	0.0086645
589	35.868	2524.56	277.05	Unknown	0.5	null	null	null	null	null	null	3.56	0.000147934	0.00147934	0.0021092	0.00219934	0.00236673	0.00224012	0.00189407	0.00200183	0.00191123	0.00295107	0.00212041
590	35.884	2525.75	424.178	Unknown	0.917	null	null	null	null	null	null	33.22	0.000413217	0.0149857	0.0188359	0.0200504	0.0206482	0.0200896	0.00484499	0.00442542	0.00423907	0.00572275	0.00413217
591	35.973	2532.01	438.15	Unknown	0.833	null	null	null	null	null	null	5.31	0.000163745	0.00163745	0.00187606	0.00217402	0.00215677	0.00221674	0.0017792	0.00167767	0.00186393	0.00221962	0.00171058
593	36.078	2540.96	91	Unknown	0.917	null	null	null	null	null	null	20.93	24.5792	0.00101025	0.00138907	0.00103922	0.00101495	0.00149811	0.0010504	0.00107374	0.00105738	0.00124785	0.00118112
594	36.221	2549.46	446.2	Unknown	0.917	null	null	null	null	null	null	63.19	0.00180221	0.0300265	0.0323246	0.036441	0.0376099	0.0405343	0.0196642	0.0189673	0.0191741	0.0233511	0.0180221
595	36.285	2553.94	91	Unknown	0.25	null	null	null	null	null	null	118.27	44.0386	0.0018094	0.0018714	0.0015109	0.00164052	0.00219356	0.00165394	0.00166181	0.00180392	0.00183933	0.00156184
596	36.39	2560.41	91.1	Unknown	0.167	null	null	null	null	null	null	41.49	12.2768	0.000726572	0.000699735	0.000545475	0.000577683	0.000776925	0.000524685	0.000659017	0.000526978	0.000519064	0.000604165
598	36.477	2567.41	355.075	Unknown	0.75	null	null	null	null	null	null	27.2	0.253428	0.00133128	0.018355	0.0022892	0.00483294	0.0183786	0.00295111	0.0487328	0.0687326	0.000898252	0.00335812
599	36.571	2574.07	91	Unknown	0.083	null	null	null	null	null	null	118.41	14.8337	0.000782385	0.000792894	0.000560058	0.000721436	0.000918579	0.000658826	0.0006196	0.000643834	0.00070875	0.000663225
600	36.571	2574.07	173.1	Unknown	0.5	null	null	null	null	null	null	4.53	1.82351e-05	0.00685656	0.00751552	0.00788161	0.00773633	0.00869542	0.00028774	0.000182351	0.000212359	0.000227366	0.0001878
601	36.667	2580.78	140.1	Unknown	0.083	null	null	null	null	null	null	21.97	1.4254e-05	0.000342808	0.000284329	0.000249287	0.000330527	0.00881784	0.000289143	0.000334482	0.00034282	0.00014254	0.000342704
602	36.705	2582.13	218.1	Unknown	0.167	null	null	null	null	null	null	105.6	0.000460345	0.0061868	0.00610674	0.00658364	0.0062203	0.00768412	0.0049419	0.00460345	0.00492633	0.00624512	0.00575013
605	37.104	2609.31	361.167	Unknown	0.25	null	null	null	null	null	null	3.48	0.000327128	0.00327128	0.00334423	0.00341198	0.00360012	0.00370371	0.00589763	0.00639139	0.00771709	0.00808142	0.0108427
606	37.209	2615.33	387.1	Unknown	0.917	null	null	null	null	null	null	31.57	0.00101108	0.0101108	0.0147166	0.0136233	0.0142555	0.0135793	0.014583	0.0141958	0.0145618	0.0169595	0.0158843
609	37.443	2628.53	554.3	Unknown	0.917	null	null	null	null	null	null	5.17	9.28643e-05	0.000928643	0.0013965	0.00181802	0.00212644	0.00164855	0.0019761	0.00206302	0.00233171	0.00267325	0.0026492
610	37.945	2657.25	295.1	Unknown	0.167	null	null	null	null	null	null	3.89	0.000150615	0.00150615	0.00201327	0.00222841	0.00254549	0.00229684	0.00243091	0.00249792	0.00294131	0.00333403	0.00297352
612	38.811	2706.42	385.3	Unknown	0.333	null	null	null	null	null	null	9.37	7.04883e-05	0.000721452	0.000704883	0.00140813	0.00199881	0.000855347	0.000881927	0.000842306	0.000755194	0.00234167	0.00192237
614	39.123	2724.3	355.025	Unknown	0.75	null	null	null	null	null	null	16.94	0.245542	0.000966186	0.013111	0.00108908	0.00331109	0.0110952	0.0016444	0.0287602	0.0405749	0.000597548	0.00234177
616	39.466	2743.46	355.04	Unknown	0.583	null	null	null	null	null	null	8.06	0.0363691	0.00237295	0.00398942	0.00589027	0.000486871	0.00066881	0.00650772	0.000508762	0.00650871	0.0120308	0.000343368
224	20.035	1539.33	73	Unknown	0.583	null	null	null	null	null	null	3.82	0.742653	0.238155	0.237257	0.233617	0.233395	0.238568	0.308332	0.293264	0.303172	0.307861	0.309731
96	14.223	1278.65	170.1	Unknown	0.917	null	null	null	null	null	null	47.86	0.198674	0.0188681	0.0127493	0.0098358	0.00926992	0.0148124	0.0089247	0.00901047	0.00887745	0.00932376	0.00990724
220	19.939	1536.37	73	Unknown	0.5	null	null	null	null	null	null	33.81	1.14859	1.57073	1.63924	1.59599	1.62778	1.57482	1.37657	1.3463	1.38621	1.44711	1.46997
26	10.469	1093.89	244	Unknown	1	null	null	null	null	null	null	40.19	2.76616	0.00512616	0.005199	0.00547879	0.0040951	0.00479788	0.00351527	0.00378639	0.00301222	0.00242796	0.00240102
250	21.127	1592.05	73.1	Unknown	1	null	null	null	null	null	null	27.77	2.11815	1.49561	1.51772	1.50116	1.49037	1.49373	0.81484	0.783754	0.809552	0.829408	0.829851
543	33.358	2347.3	204.1	Unknown	0.917	null	null	null	null	null	null	144.36	0.0734547	1.04946	1.07846	1.06126	1.07549	1.08334	0.75356	0.734547	0.743661	0.825059	0.742896
435	28.11	1990.41	217.1	Unknown	0.917	null	null	null	null	null	null	37.43	0.0123595	0.235188	0.236693	0.223316	0.23263	0.235571	0.131081	0.128189	0.124022	0.124307	0.123595
34	10.937	1119.52	156	Unknown	1	null	null	null	null	null	null	27.96	0.0802733	0.0453363	0.0313083	0.0318363	0.02756	0.0337421	0.022362	0.0244629	0.0191113	0.0140714	0.0161433
134	15.878	1346.78	184	Unknown	1	null	null	null	null	null	null	113.12	892.821	0.105174	0.10941	0.100197	0.105705	0.105543	0.104399	0.0998959	0.105769	0.112883	0.117604
402	27.096	1929.35	217.1	Unknown	0.917	null	null	null	null	null	null	11.24	0.198925	0.0373352	0.0391056	0.0455028	0.038385	0.0391203	0.0372348	0.0355146	0.0365941	0.0387825	0.0391711
57	12.204	1191.6	281	Unknown	1	null	null	null	null	null	null	296.97	2.5586	0.245962	0.246302	0.238675	0.246801	0.248658	0.135093	0.132552	0.137629	0.138047	0.136358

## Sheet: metaboanalyst-normalized
Sample	Con-1	Con-2	Con-3	Con-4	Con-5	Treated-1	Treated-2	Treated-3	Treated-4	Treated-5
Label	Control	Control	Control	Control	Control	Treated	Treated	Treated	Treated	Treated
1_2 Diaminopropane	0.0148088	0.0148647	0.0142199	0.0140274	0.0145773	0.200796	0.197022	0.194048	0.195038	0.198455
1_4-Benzenedicarboxylic acid	0.041025	0.0344626	0.0321127	0.0310604	0.0368857	0.0261317	0.0255803	0.0259331	0.0261578	0.0261755
1-Amino-1-cyclopentanecarboxylic acid	0.00759106	0.00768065	0.00740264	0.00707938	0.00760895	0.130642	0.129486	0.125591	0.126385	0.130736
1-Methyl Histidine	0.0160266	0.018626	0.0185831	0.019984	0.0181882	0.0153753	0.0150872	0.0152577	0.0148602	0.0151333
1-monopalmitin	0.0191304	0.0216382	0.0326932	0.034197	0.0335736	0.0242229	0.0231545	0.0247075	0.0612152	0.051993
2-Aminoadipic acid	0.0126217	0.0127054	0.0126405	0.0129445	0.0127256	0.0123965	0.0119342	0.0122967	0.0120772	0.0125174
2-Aminoethanol	0.420659	0.464357	0.464269	0.425448	0.444053	2.0869	2.23847	1.95756	1.88488	1.98224
2-Deoxyinosine	0.00113623	0.00115266	0.000943645	0.000934728	0.00161156	0.0121788	0.0128522	0.0132663	0.0179789	0.0150023
2-hydroxyglutaric acid	2.66382	2.70609	2.66642	2.65767	2.67227	0.927096	0.881594	0.909126	0.924945	0.929217
2-Oxoglutaric acid	0.00864257	0.00878886	0.00834372	0.00822149	0.00852358	0.00436146	0.00402693	0.00443016	0.00444062	0.00488005
3_4-Dihydrophenylacetic acid	0.0141491	0.0138302	0.0135347	0.0142738	0.014365	0.0427867	0.0412735	0.0429006	0.0435092	0.0445387
3-Amino isobutyric acid	0.0525801	0.0543445	0.0553033	0.0560385	0.0533567	0.0977973	0.0954057	0.0965517	0.0974291	0.100638
3-Amino-2-piperidone	0.587519	0.613979	0.590079	0.562518	0.620546	0.236792	0.215478	0.233749	0.221418	0.228107
3-aminoisobutyric acid	0.000297535	3.53431e-05	4.21719e-05	0.000248396	3.4427e-05	4.0972e-05	5.58409e-05	0.000172356	7.86683e-05	6.04828e-05
3-Hydroxy kynurenine	0.00989123	0.00808645	0.00862217	0.00820947	0.00918223	0.0120219	0.0118303	0.0121799	0.0179094	0.0124782
3-Hydroxy-3-Methylglutaric acid	0.0068952	0.00698497	0.00700082	0.00654434	0.0066884	0.00454088	0.00453447	0.00456522	0.00459107	0.00480109
3-hydroxypropionic acid	0.0739135	0.0628718	0.052068	0.050844	0.0624063	0.0600124	0.761016	0.0563761	0.0556186	0.0576181
3-phosphoglycerate	1.17673	1.17858	1.17956	1.17191	1.17768	1.20126	0.090461	1.18043	1.17471	1.18383
4-hydroxybutyric acid	0.0280972	0.032912	0.0285444	0.0328037	0.0309123	0.035277	0.215598	0.0352181	0.0410259	0.0391878
4-HydroxyMandelic acid	0.0376563	0.0394222	0.0395046	0.0390822	0.0382484	0.120353	0.113866	0.116731	0.119456	0.117746
4-Hydroxyphenethyl alcohol	0.00518528	0.00584399	0.00596801	0.00624204	0.00540493	0.0110009	0.0109306	0.0114019	0.0123145	0.0125777
4-Hydroxypyridine	0.0193013	0.0205305	0.0188372	0.0198323	0.0202287	0.0184656	0.0174839	0.0184025	0.0192028	0.0206355
5_6-Dihydrouracil	1.22125	1.20575	1.25512	1.26931	1.18941	1.37657	1.28066	1.35963	1.40881	1.44965
6-Aminohexanoic Acid	0.036484	0.0380934	0.0384787	0.0389941	0.0372229	0.0228252	0.0224195	0.0228605	0.0231428	0.0236953
6-Hydroxynicotinic acid	0.000892705	0.000818832	0.000766089	0.000743375	0.000837493	0.0609087	0.0580196	0.0604011	0.0617046	0.0634565
6-Phosphogluconic acid	0.255764	0.262064	0.262746	0.266646	0.259453	0.0378533	0.0391765	0.0395301	0.0481225	0.0411582
Adenine	1.02459	0.619668	0.448041	0.336464	0.607191	0.488213	0.432351	0.475548	0.350596	0.436677
Adipic acid	0.0138816	0.0119111	0.0100945	0.0102398	0.0120603	0.0237048	0.0228223	0.0242031	0.0238118	0.0242684
a-Ketoglutaric acid	0.221598	0.229912	0.226591	0.227174	0.227995	0.150454	0.141396	0.152126	0.159663	0.157836
Alanine	0.190132	0.215904	0.238625	0.26279	0.198325	0.204123	0.200305	0.22534	0.253675	0.266085
Allantoic acid	0.840426	0.718186	0.697816	0.767091	0.788853	0.621314	0.548222	0.63311	0.68828	0.635719
Allantoin	2.70639	2.83949	2.86561	2.78821	2.81575	2.43816	2.45052	2.43713	2.39098	2.4674
Allose	7.07488	7.00978	6.83241	6.67593	6.9608	6.1398	6.13633	5.99853	6.07353	6.21927
alpha-Methyl-DL-serine	0.00953146	0.00970461	0.00931909	0.00964995	0.00965218	0.00994525	0.0102992	0.0101794	0.0105311	0.0115713
Arabitol	0.0141026	0.0142126	0.013392	0.013925	0.0136384	0.0441382	0.0438548	0.0445873	0.0454316	0.0446107
Arachidonic acid	3.12917	3.57473	3.65695	3.89891	3.56494	1.2022	0.436349	0.368827	0.171884	0.544814
Asparagine	0.513485	0.47656	0.466023	0.45929	0.495257	0.0103186	0.00924162	0.00920594	0.00934737	0.00959222
Aspartic acid	0.625731	0.608728	0.612939	0.614945	0.626373	0.875066	0.830935	0.870999	0.873995	0.880903
Benzene-1_2_4-triol	0.0194076	0.0183644	0.0170547	0.0159573	0.0180822	0.0122153	0.012853	0.0120408	0.0122022	0.0122974
Benzoic acid	0.0432944	0.0353337	0.022677	0.0227558	0.0333711	0.0269988	0.0252398	0.0263318	0.0196155	0.0204915
Benzylamine	0.0104287	0.00682548	0.0059685	0.00517663	0.00750942	0.00350797	0.00324347	0.00260705	0.00254725	0.00261053
beta-Alanine	0.338099	0.339037	0.32619	0.331928	0.338624	0.40578	0.390702	0.395884	0.39976	0.411526
Biopterin	0.00532642	0.0057543	0.00582563	0.00603028	0.00556859	0.00676562	0.00701765	0.00677179	0.0107181	0.0072386
Cadaverine	1.5283	1.53467	1.47747	1.28483	1.45632	4.48792	4.40381	4.05849	4.31097	4.3153
Cellobiose	0.0204377	0.0326862	0.0330862	0.0449064	0.039416	0.0359428	0.0220049	0.0211235	0.029952	0.0248018
Citramalic acid	0.014789	0.0178075	0.0227403	0.0242628	0.0169386	0.0235181	0.0240817	0.0259785	0.0282879	0.0310405
Citric acid	0.747559	0.75858	0.757936	0.773394	0.777463	0.246028	0.237711	0.249175	0.25068	0.25025
Citrulline	0.529771	0.525097	0.497817	0.537042	0.515144	0.382601	0.386144	0.377736	0.376147	0.38579
Cysteine	0.0442625	0.0443381	0.0435819	0.043672	0.0445638	0.0760268	0.0749496	0.0750141	0.0757576	0.0792139
Cytosine	0.0188671	0.0328644	0.0308488	0.0354521	0.0271472	0.0206382	0.0180119	0.0172296	0.0165079	0.0158184
Decanoic acid	0.0190457	0.0121522	0.00750797	0.00659165	0.0111853	0.00835118	0.00761783	0.00823776	0.00494967	0.00521764
D-Glucarate	0.032758	0.022916	0.0334581	0.0331086	0.0305602	0.0022916	0.0022916	0.0022916	0.0022916	0.0022916
DL-beta-Hydroxybutyric acid	0.255222	0.260915	0.247417	0.251264	0.252814	0.0760054	0.0672062	0.0756035	0.0759528	0.0798279
Dopa	0.594079	0.587161	0.556769	0.58458	0.599943	1.43626	1.43655	1.44493	1.51772	1.50744
Dopamine	0.0994161	0.0980017	0.0954601	0.095169	0.100846	0.186021	0.184281	0.184232	0.190282	0.187292
D-Xylulose	0.0335064	0.0339575	0.0325209	0.0321289	0.034028	0.0211232	0.0204223	0.0199345	0.019245	0.019718
Ethanolamine	1.14757	1.10736	1.01006	1.0052	1.10037	0.92727	0.88215	0.871469	0.893098	0.915418
Fructose	0.0100888	0.0110046	0.0105447	0.0109488	0.0104876	0.0139768	0.0137272	0.014135	0.0135535	0.0136952
Fructose 6-phosphate	0.0618763	0.0667783	0.0659437	0.0700349	0.0654093	0.0490323	0.0466407	0.047195	0.0598823	0.0498595
Fumaric acid	0.392301	0.395514	0.370231	0.379474	0.385834	0.204567	0.198657	0.208951	0.210316	0.21634
GABA	0.192964	0.198528	0.191693	0.196995	0.195686	0.962103	0.93499	0.936424	0.94804	0.962033
Galactitol	0.0110865	0.0122183	0.015451	0.0119399	0.0123779	0.00560203	0.00501001	0.00529086	0.00525074	0.00516645
Galactonic acid	0.0292639	0.0302577	0.0295004	0.0303699	0.0337761	0.0311538	0.0278239	0.0276342	0.0297114	0.0311303
Galactosamine	0.187594	0.187762	0.187315	0.191305	0.190884	0.109962	0.108876	0.108476	0.114414	0.113801
Galactose	0.0217365	0.0230969	0.0231024	0.0228536	0.0222546	0.0345723	0.0326589	0.0346259	0.0352513	0.035824
Galactose-6-phosphate	0.0463719	0.0477056	0.0449773	0.0483457	0.0465892	0.0334726	0.0336388	0.0331716	0.0409887	0.0340362
Galacturonic acid	1.85177	1.88503	1.86281	1.85551	1.86173	1.43459	1.41665	1.40398	1.42789	1.4453
Gluconic acid	0.134224	0.137845	0.136869	0.140087	0.136598	0.316653	0.313879	0.311279	0.307692	0.307618
Glucose	7.07483	7.0093	6.8323	6.6754	6.96053	6.1398	6.14198	5.99853	6.07353	6.2192
Glucose 6-phosphate	0.187662	0.1962	0.193693	0.197432	0.194654	0.161043	0.158302	0.158387	0.193646	0.164288
Glutamic acid	3.82167	3.7646	3.71455	3.71275	3.74748	3.55056	3.43614	3.41959	3.47812	3.57369
Glutamine	2.3291	2.32637	2.29147	2.25777	2.31965	2.0539	1.98647	1.9855	1.97754	1.99118
Glutaric acid	0.00719856	0.00669183	0.00600752	0.00614389	0.0064772	0.00498315	0.00457051	0.00451729	0.00456442	0.00470847
Glyceric acid	0.00580354	0.00518841	0.00448923	0.00473202	0.00522964	0.00504059	0.00511334	0.00519113	0.00497164	0.00514199
Glycerol	1.03581	1.0277	1.00917	0.995895	1.01598	0.7537	0.726292	0.744342	0.751558	0.763055
Glycerol 1-phosphate	1.78011	1.7871	1.79614	1.82537	1.79352	2.56176	2.55445	2.50433	2.53685	2.57789
Glycine	3.89599	3.84791	3.8776	3.7997	3.86522	2.25018	2.19273	2.21126	2.24267	2.26134
Glycolic acid	0.125173	0.0979811	0.0784243	0.07635	0.102606	0.00297973	0.00183327	0.0639672	0.0586932	0.00322521
Glycylglycine	0.00410476	0.0041799	0.00399362	0.00444146	0.00411723	0.00979399	0.00844709	0.00974373	0.00926769	0.00932042
Glycyl-proline	0.0575571	0.0602099	0.0587649	0.059541	0.0602567	0.0317153	0.0309048	0.0317079	0.0317513	0.0318605
Heneicosane	0.00164829	0.00222889	0.00184847	0.00180049	0.00212737	0.00195515	0.00180099	0.00181672	0.00171048	0.00130209
Heptadecanic acid	0.00318374	0.00493557	0.00558245	0.00663973	0.00418825	0.00902713	0.00783199	0.00739769	0.00717508	0.00707099
Histidine	4.10973	4.45146	4.49927	4.47813	4.27966	3.88671	3.97101	3.88876	3.93558	3.96208
Homocysteine	0.0466101	0.0489795	0.0482157	0.0453437	0.047842	0.00874631	0.00790698	0.0079408	0.00738067	0.00776076
Homogentisate	0.000350838	0.000315514	0.000362008	0.000349796	0.000365971	0.00155226	0.00162886	0.000135506	0.00157226	0.00169617
homoserine	0.0110865	0.0109774	0.0103575	0.0102942	0.0107761	0.0399139	0.0381131	0.0389823	0.0375746	0.0394023
HydroxyButyric acid	0.255199	0.260915	0.247116	0.251264	0.252814	0.0760054	0.0672062	0.0756035	0.0759528	0.0798279
Hydroxylamine	0.433751	0.483114	0.466309	0.457874	0.46327	0.470106	0.39257	0.435217	0.451371	0.48174
Hypoxanthine	0.0176275	0.0176606	0.0170722	0.0176277	0.017152	0.412108	0.398672	0.416174	0.417273	0.416081
Icosanoic acid	0.0163513	0.00775658	0.00679085	0.00571787	0.0109357	0.00320583	0.00301044	0.00310628	0.00435993	0.00271452
Indole-3-acetic acid	0.192346	0.170757	0.186521	0.207966	0.189398	0.322206	0.534352	1.31909	0.330202	0.626463
Inosine	0.563733	0.5956	0.586745	0.589769	0.657271	1.06596	1.0774	1.07034	1.15386	1.11867
Inositol	0.182311	0.181865	0.181519	0.184462	0.183515	0.773855	0.769977	0.763807	0.770776	0.764487
isohexonic acid	0.0589754	0.0577198	0.058505	0.0593902	0.0594699	0.0952631	0.0960262	0.0957919	0.0979235	0.0975495
Isoleucine	1.43132	1.40884	1.40052	1.40917	1.41823	1.28392	1.21662	1.27371	1.26802	1.28795
lactic acid	3.11458	3.34056	3.15943	3.42128	3.47504	2.31739	0.00223795	1.97544	2.13594	2.08801
Lauric acid	0.0313163	0.0265587	0.0243669	0.0228921	0.0252578	0.0165032	0.0148722	0.0156664	0.0141736	0.0142735
Leucine	2.90971	2.92522	2.87286	2.85985	2.91302	2.2828	2.19296	2.25742	2.28349	2.30509
L-Gulcono-1_4-lactone	1.41498	1.44835	1.46831	1.42042	1.42858	1.29801	1.29476	1.2605	1.25889	1.28904
Lysine	4.08275	4.45307	4.49844	4.44193	4.24743	3.89337	3.97388	3.86265	3.9107	3.97036
Malic acid	1.67148	1.68595	1.66152	1.65274	1.66439	1.07758	1.04886	1.06575	1.0739	1.08893
Malonic acid	0.00944724	0.00769629	0.00624429	0.00753048	0.00849123	0.004516	0.00369066	0.00451468	0.0052705	0.00508814
Maltose	0.240636	0.390596	0.398784	0.409943	0.442813	0.392255	0.253702	0.249877	0.297612	0.264124
Methanolphosphate	0.0144365	0.0137378	0.0119933	0.0121115	0.0128931	0.0121258	0.0108034	0.0111703	0.0112547	0.012372
Methionine	0.684449	0.672033	0.658007	0.664639	0.675275	1.01942	0.981592	0.989948	1.00922	1.02125
Methionine sulfoxide	0.117606	0.120459	0.117255	0.120448	0.121477	0.0195245	0.0189125	0.0200725	0.0191224	0.0200735
Methylmaleic acid	0.00591386	0.00469856	0.00420369	0.00402079	0.00497198	0.00122336	0.00112207	0.00115054	0.00111652	0.00118425
Methylmalonic acid	0.028574	0.0251195	0.02684	0.0230871	0.0257123	0.0186335	0.0152024	0.0163999	0.0164413	0.0174506
Methylsuccinic acid	0.00423686	0.00364688	0.00341967	0.00324126	0.00386154	0.00300246	0.00254954	0.00269814	0.00280688	0.0028444
Myo-inositol 1-phosphate	0.0619085	0.0589502	0.0577733	0.0585514	0.0595174	0.0521029	0.0537807	0.0535395	0.0728039	0.0546765
Myristic acid	0.0319899	0.022247	0.0221744	0.0207872	0.0251148	0.0171589	0.0169659	0.0178264	0.0199556	0.0202983
N-Acetyl aspartic acid	0.060339	0.0678461	0.0652994	0.0647508	0.0648043	0.0321521	0.0321145	0.0344042	0.0334964	0.0346263
N-Acetyl glucosamine	0.00574351	0.00559818	0.00512398	0.0058643	0.00601436	0.0705988	0.0697144	0.0684148	0.0744854	0.0733915
N-Acetyl glucosamine 6-phosphate	0.00418888	0.00491834	0.00496248	0.00586106	0.00466382	0.00555882	0.00551211	0.00530176	0.00680609	0.00591253
n-acetyl-d-hexosamine	0.173922	0.173957	0.170462	0.181158	0.176379	0.479287	0.474946	0.478274	0.490538	0.488177
N-acetyl-D-mannosamine	0.0142211	0.0154668	0.0150347	0.0157611	0.0141251	0.00916491	0.00818684	0.00831587	0.00780084	0.00735568
N-acetylornithine	0.00276956	0.00379845	0.00526094	0.00494331	0.00523181	0.00193616	0.0025013	0.00355848	0.00498165	0.00351388
Nicotinic acid	0.0775273	0.0756305	0.0715997	0.0719272	0.0737827	0.169012	0.151619	0.166198	0.169213	0.171788
N-Methyl-DL-Alanine	0.0198852	0.0214659	0.02038	0.0192374	0.0200596	0.0224258	0.0185779	0.0213126	0.0206605	0.0225103
n-Methylethanolamine	5.64429	5.83696	5.7224	5.59337	5.68441	5.24042	5.5152	5.04362	5.04991	5.25129
O-Acetylserine	0.0128483	0.0130625	0.0129332	0.012888	0.0128609	0.00202101	0.0019091	0.00208422	0.0020179	0.00233049
Octadecanol	0.0233674	0.0241094	0.0260158	0.0265215	0.0234074	0.0248994	0.0289921	0.0304319	0.0249704	0.0241762
Oleic acid	0.0396669	0.019442	0.0150477	0.0130984	0.0271144	0.00726945	0.00641317	0.00716777	0.00741403	0.00645612
O-Phosphoethanolamine	1.20232	1.23255	1.21951	1.23459	1.22883	0.879018	0.884251	0.895322	0.899185	0.900529
Ornithine	2.24036	1.93246	1.95552	2.05489	2.03483	1.76907	1.60253	1.63604	1.79698	1.77399
Orotic acid	0.00329477	0.00326038	0.00340272	0.00365926	0.00314538	0.00870206	0.00835108	0.0086623	0.00877859	0.00944916
Oxalic acid	0.0402453	0.042411	0.0405932	0.0399658	0.0407799	0.0668059	0.06343	0.0655244	0.0653459	0.068841
Palmitic acid	0.944876	0.518946	0.477128	0.423517	0.0120573	0.33034	0.326739	0.344116	0.32145	0.323074
Pantothenate	0.0990713	0.100081	0.0980384	0.100131	0.101275	0.0895197	0.0893242	0.0907897	0.0914964	0.0928548
Penicillamine	0.587021	0.665512	0.611674	0.584273	0.636078	0.476133	0.475766	0.480451	0.434417	0.462862
Pentadecanoic acid	0.0189539	0.0111359	0.0104125	0.0130578	0.0135316	0.0122356	0.0113965	0.0115665	0.0058221	0.00540193
Phenylalanine	1.5777	1.58667	1.57509	1.58658	1.59247	1.25742	1.20933	1.25178	1.27152	1.25128
Phosphoenolpyruvic acid	0.00276555	0.00305307	0.00287616	0.00289404	0.00272703	0.0045521	0.00433382	0.00456225	0.00486282	0.00499059
Phosphoric acid	10.4715	10.4372	10.4	10.2219	10.4069	10.8378	10.5039	10.3438	10.6196	10.9734
Picolinic acid	0.00640664	0.00547868	0.00495056	0.00406019	0.00344793	0.00392751	0.00433748	0.00452044	0.00414865	0.00405936
Pipecolic acid	0.0812124	0.0611654	0.0625237	0.0534522	0.0651626	0.0368103	0.0362279	0.0298602	0.0295512	0.0297888
Plamitic acid	1.39193	0.741523	0.671125	0.604103	0.950166	0.459632	0.465614	0.482694	0.456707	0.454941
Proline	3.58296	3.55887	3.50623	3.43661	3.51917	2.83635	2.72773	2.78336	2.81195	2.83664
Putrescine	0.458506	0.481459	0.465459	0.468352	0.471141	1.24656	1.25426	1.22475	1.23931	1.24602
Pyrogallol	0.00708292	0.00615921	0.00576286	0.00570242	0.00652731	0.00423041	0.00416057	0.00392211	0.0040119	0.00400865
Pyroglutamic acid	6.09931	6.22764	6.14674	6.20898	6.13785	5.33086	5.21538	5.2814	5.57939	5.66197
Pyrrole-2-carboxylic acid	0.00430181	0.00494448	0.00479606	0.00505291	0.00464399	0.00499138	0.00462992	0.00495192	0.00535606	0.00541321
R-(-)-1-Amino-2-propanol	0.797906	0.802042	0.795239	0.781234	0.800881	0.474669	0.445135	0.459122	0.470256	0.470855
Ribitol	1	1	1	1	1	1	1	1	1	1
Ribose	0.046932	0.0462545	0.0420186	0.0434954	0.0464788	0.0969461	0.096782	0.0975384	0.107534	0.109072
Ribulose 5-phosphate	0.0046404	0.00512753	0.00474837	0.0054546	0.00474619	0.0124399	0.0118246	0.0124029	0.012629	0.013005
Serine	3.7101	3.6619	3.64172	3.6096	3.64499	0.7318	0.71301	0.716827	0.732306	0.733815
Serotonin	0.0385718	0.0427724	0.0426651	0.0448177	0.049964	0.016558	0.0163811	0.0168189	0.0202774	0.0189837
Sinigrin	0.0484288	0.141884	0.147016	0.142592	0.146947	0.145847	0.0464369	0.04556	0.0567091	0.0481666
Sorbitol	0.0373194	0.0374111	0.0359102	0.0371857	0.0374099	0.0233707	0.0227062	0.0226374	0.023408	0.0241272
Sorbitol 6-phosphate	0.0893958	0.0981833	0.0985377	0.0972958	0.0964548	0.012234	0.0116177	0.0118746	0.0142283	0.0121993
Spermidine	0.0351189	0.0512193	0.0309285	0.0150321	0.0330747	3.92691	2.83199	2.8518	2.86368	3.1186
Stearic acid	1.37839	0.661422	0.541456	0.466851	0.941442	0.318879	0.311477	0.315042	0.309652	0.302722
Suberic acid	0.00351902	0.0029015	0.00254558	0.00248587	0.00300807	0.00303305	0.00272316	0.00295014	0.00293747	0.00287009
Succinic acid	1.62132	1.5908	1.55647	1.59423	1.62427	2.95212	2.8253	2.90287	2.97148	3.00629
Sucrose	0.0155373	0.0164377	0.0196175	0.0220163	0.0198176	0.0434156	0.0427677	0.0430881	0.0537632	0.0469279
Threonic acid	0.0157947	0.0156723	0.0152419	0.0156405	0.0152156	0.0180757	0.0197687	0.0189324	0.0189805	0.0191878
Threonine	0.85898	0.862701	0.837641	0.853504	0.853865	0.45402	0.434293	0.446354	0.450676	0.45473
Thymine	0.00979286	0.0289578	0.0296864	0.0377382	0.0179604	0.0799474	0.075848	0.0737985	0.0725904	0.0724884
trans-4-Hydroxy-L-proline	0.014447	0.0139519	0.0145727	0.013638	0.0146891	0.0581331	0.0563973	0.0577182	0.0596797	0.059775
Tridecane	0.0233853	0.0233195	0.0233118	0.0233522	0.0234611	0.0237103	0.0228005	0.0226113	0.0238475	0.0235746
Tryptophan	0.778018	0.816763	0.822903	0.813434	0.831846	0.695531	0.673926	0.687007	0.699015	0.68488
Tyrosine	6.56352	6.52913	6.51645	6.46778	6.56213	7.01701	6.90981	6.85031	6.85407	6.99826
Uracil	0.0954261	0.107088	0.105132	0.114305	0.101055	0.627022	0.59959	0.624618	0.635074	0.650428
urea	0.0134952	0.0163786	0.013954	0.0170785	0.0172244	0.0235437	0.0859083	0.0214797	0.0265132	0.0211569
Uric acid	0.148701	0.146266	0.14806	0.151574	0.146884	0.149407	0.141122	0.144087	0.152236	0.151572
Uridine	0.0185104	0.0343628	0.0381331	0.0456346	0.0261666	0.0459173	0.0508721	0.0521876	0.0777147	0.0590414
Urocanate	0.00152201	0.00145392	0.00225886	0.00152004	0.00139681	0.0188453	0.0201084	0.0185191	0.0193304	0.0196964
Valine	1.65107	1.64813	1.64554	1.64653	1.65517	1.49957	1.40541	1.47906	1.47722	1.52605
Xanthine	0.0149347	0.0144327	0.0137653	0.0138111	0.0140753	0.364426	0.363738	0.356759	0.36231	0.362317
Xanthurenic acid	1.21259	1.26416	1.25406	1.27049	1.23537	0.842621	0.838696	0.864776	0.906438	0.877101
Xylonic acid	0.0155392	0.0155646	0.0158784	0.0166417	0.015892	0.0156712	0.0154474	0.0154828	0.0148674	0.0152783

## Sheet: t-test
	t.stat	p.value	#NAME?	FDR
Serine	213.97	2.5474e-16	15.594	1.341e-14
Asparagine	133.72	1.0939e-14	13.961	2.3383e-13
Methionine sulfoxide	128.19	1.5329e-14	13.814	2.9125e-13
2-hydroxyglutaric acid	103.47	8.5002e-14	13.071	1.2113e-12
Citric acid	92.533	2.0767e-13	12.683	2.5113e-12
Glycine	76.457	9.5439e-13	12.02	8.1601e-12
Threonine	65.725	3.195e-12	11.496	2.3754e-11
Malic acid	62.494	4.7788e-12	11.321	3.2687e-11
Glycyl-proline	61.652	5.3257e-12	11.274	3.5027e-11
Homocysteine	58.087	8.5683e-12	11.067	5.4266e-11
O-Acetylserine	55.188	1.2893e-11	10.89	7.8737e-11
Sorbitol 6-phosphate	51.188	2.3503e-11	10.629	1.2559e-10
O-Phosphoethanolamine	46.42	5.1262e-11	10.29	2.5045e-10
Galacturonic acid	45.424	6.0936e-11	10.215	2.8162e-10
Galactosamine	43.738	8.2385e-11	10.084	3.7073e-10
6-Phosphogluconic acid	43.4	8.7641e-11	10.057	3.8427e-10
R-(-)-1-Amino-2-propanol	42.668	1.0035e-10	9.9985	4.2901e-10
DL-beta-Hydroxybutyric acid	40.855	1.4183e-10	9.8482	5.7243e-10
HydroxyButyric acid	40.779	1.4394e-10	9.8418	5.7243e-10
3-Amino-2-piperidone	39.104	2.0106e-10	9.6967	7.6403e-10
D-Glucarate	36.166	3.7439e-10	9.4267	1.3621e-09
6-Aminohexanoic Acid	33.238	7.3252e-10	9.1352	2.5429e-09
Fumaric acid	33.212	7.3713e-10	9.1325	2.5429e-09
Sorbitol	33.176	7.4352e-10	9.1287	2.5429e-09
Glycerol	28.586	2.4253e-09	8.6152	7.68e-09
Phenylalanine	27.56	3.2408e-09	8.4893	9.5547e-09
N-Acetyl aspartic acid	26.592	4.3012e-09	8.3664	1.2258e-08
D-Xylulose	25.594	5.8233e-09	8.2348	1.6324e-08
Leucine	25.463	6.0647e-09	8.2172	1.6727e-08
3-Hydroxy-3-Methylglutaric acid	23.226	1.2542e-08	7.9016	3.2995e-08
Proline	22.397	1.6707e-08	7.7771	4.3287e-08
Xanthurenic acid	22.107	1.8517e-08	7.7324	4.7252e-08
Citrulline	21.882	2.0075e-08	7.6973	4.9752e-08
Methylmaleic acid	19.997	4.079e-08	7.3894	9.5549e-08
2-Oxoglutaric acid	19.936	4.1785e-08	7.379	9.6557e-08
a-Ketoglutaric acid	17.89	9.7667e-08	7.0103	2.2268e-07
Glutamine	15.692	2.7154e-07	6.5662	6.0304e-07
Serotonin	15.034	3.7867e-07	6.4217	8.0069e-07
Galactitol	14.814	4.2457e-07	6.3721	8.8538e-07
N-acetyl-D-mannosamine	14.196	5.9011e-07	6.2291	1.2158e-06
Tryptophan	12.659	1.4248e-06	5.8463	2.9004e-06
Allantoin	12.557	1.5158e-06	5.8193	3.0495e-06
L-Gulcono-1_4-lactone	12.044	2.0847e-06	5.681	4.071e-06
Pantothenate	10.386	6.3919e-06	5.1944	1.2145e-05
Benzene-1_2_4-triol	10.329	6.664e-06	5.1763	1.2522e-05
Allose	10.239	7.1161e-06	5.1478	1.3084e-05
Glucose	10.202	7.3111e-06	5.136	1.33e-05
Isoleucine	10.105	7.8522e-06	5.105	1.4134e-05
Pyrogallol	9.9866	8.5736e-06	5.0668	1.5272e-05
Penicillamine	9.0972	1.7123e-05	4.7664	3.0185e-05
Lauric acid	8.9836	1.8781e-05	4.7263	3.2535e-05
Glutaric acid	8.9801	1.8836e-05	4.725	3.2535e-05
Methylmalonic acid	8.7512	2.2763e-05	4.6428	3.8924e-05
Pipecolic acid	8.1127	3.9478e-05	4.4036	6.684e-05
Valine	8.0185	4.2947e-05	4.3671	7.1999e-05
Pyroglutamic acid	7.8874	4.8352e-05	4.3156	8.0273e-05
Glutamic acid	7.0534	0.00010681	3.9714	0.00017562
Galactose-6-phosphate	6.9484	0.00011861	3.9259	0.00019316
Arachidonic acid	6.5574	0.0001771	3.7518	0.0002857
Benzylamine	6.523	0.0001836	3.7361	0.00029341
Ethanolamine	6.1628	0.00027019	3.5683	0.0004278
1_4-Benzenedicarboxylic acid	5.8955	0.0003636	3.4394	0.00057042
Histidine	5.8446	0.00038514	3.4144	0.00059872
Malonic acid	5.74	0.00043394	3.3626	0.00066851
Fructose 6-phosphate	5.4827	0.00058557	3.2324	0.00089404
Oleic acid	5.455	0.00060514	3.2181	0.00091574
Lysine	5.3234	0.0007081	3.1499	0.0010621
Methylsuccinic acid	5.1324	0.00089349	3.0489	0.0013286
1-Methyl Histidine	5.1046	0.00092459	3.034	0.001363
Ornithine	4.9722	0.0010901	2.9625	0.0015797
Icosanoic acid	4.9407	0.0011341	2.9454	0.0016296
n-Methylethanolamine	4.9078	0.0011821	2.9273	0.0016845
Stearic acid	4.3904	0.0023162	2.6352	0.00322
Allantoic acid	4.0139	0.0038737	2.4119	0.0052993
Cytosine	3.9944	0.003981	2.4	0.0054027
2-Aminoadipic acid	3.9717	0.0041091	2.3863	0.0055327
Plamitic acid	3.9067	0.0045016	2.3466	0.0060139
Glucose 6-phosphate	3.8689	0.004749	2.3234	0.0062952
Myristic acid	3.1999	0.012614	1.8992	0.016217
Glycolic acid	2.9653	0.017999	1.7448	0.022631
Methanolphosphate	2.7215	0.026189	1.5819	0.032689
Citramalic acid	-3.1245	0.014133	1.8498	0.017902
Biopterin	-3.1623	0.013348	1.8746	0.017033
Uridine	-3.2563	0.011591	1.9359	0.015015
alpha-Methyl-DL-serine	-3.3764	0.0096935	2.0135	0.012653
Heptadecanic acid	-3.5831	0.0071561	2.1453	0.0094131
Indole-3-acetic acid	-4.0606	0.0036306	2.44	0.0050067
3-Hydroxy kynurenine	-4.6206	0.0017088	2.7673	0.0023951
5_6-Dihydrouracil	-4.6846	0.0015725	2.8034	0.0022223
Thymine	-5.0072	0.0010434	2.9816	0.001525
Tyrosine	-10.306	6.7745e-06	5.1691	1.2592e-05
Sucrose	-11.664	2.6618e-06	5.5748	5.1142e-06
Adipic acid	-12.036	2.095e-06	5.6788	4.071e-06
Threonic acid	-12.347	1.7243e-06	5.7634	3.4286e-06
Fructose	-15.031	3.7928e-07	6.421	8.0069e-07
Phosphoenolpyruvic acid	-15.163	3.5438e-07	6.4505	7.6708e-07
beta-Alanine	-15.206	3.4674e-07	6.46	7.6017e-07
4-Hydroxyphenethyl alcohol	-15.982	2.3553e-07	6.628	5.2994e-07
Inosine	-20.412	3.4703e-08	7.4596	8.2419e-08
2-Deoxyinosine	-20.896	2.8866e-08	7.5396	6.9522e-08
Galactose	-21.624	2.2041e-08	7.6568	5.3844e-08
Spermidine	-22.066	1.879e-08	7.7261	4.7252e-08
Ribose	-23.517	1.1367e-08	7.9443	3.0372e-08
Glycylglycine	-25.175	6.6348e-09	8.1782	1.8009e-08
Ribulose 5-phosphate	-27.267	3.5268e-09	8.4526	1.0222e-08
Urocanate	-28.162	2.7303e-09	8.5638	8.1909e-09
Aspartic acid	-28.172	2.723e-09	8.565	8.1909e-09
Oxalic acid	-28.25	2.6639e-09	8.5745	8.1909e-09
Orotic acid	-29.625	1.8272e-09	8.7382	5.8952e-09
Nicotinic acid	-29.784	1.7512e-09	8.7567	5.7587e-09
Cadaverine	-29.786	1.7501e-09	8.7569	5.7587e-09
Methionine	-38.758	2.1579e-10	9.666	8.0219e-10
3-Amino isobutyric acid	-40.171	1.6226e-10	9.7898	6.3062e-10
2-Aminoethanol	-41.807	1.1805e-10	9.9279	4.9237e-10
Succinic acid	-45.764	5.7422e-11	10.241	2.7276e-10
Cysteine	-49.432	3.105e-11	10.508	1.5616e-10
Dopamine	-50.542	2.6007e-11	10.585	1.3476e-10
L-Dopa	-51.758	2.1515e-11	10.667	1.1868e-10
Glycerol 1-phosphate	-53.33	1.6944e-11	10.771	9.6582e-11
Uracil	-54.59	1.4064e-11	10.852	8.2928e-11
isohexonic acid	-64.423	3.7487e-12	11.426	2.6709e-11
3_4-Dihydrophenylacetic acid	-67.497	2.5836e-12	11.588	2.0081e-11
homoserine	-69.248	2.1055e-12	11.677	1.7145e-11
trans-4-Hydroxy-L-proline	-78.987	7.3583e-13	12.133	6.6224e-12
N-Acetyl glucosamine	-79.641	6.889e-13	12.162	6.5446e-12
4-HydroxyMandelic acid	-82.63	5.1319e-13	12.29	5.1621e-12
n-acetyl-d-hexosamine	-85.632	3.8586e-13	12.414	4.1239e-12
Gluconic acid	-91.853	2.2029e-13	12.657	2.5113e-12
Arabitol	-93.643	1.888e-13	12.724	2.4835e-12
Putrescine	-108.91	5.6431e-14	13.248	8.7725e-13
6-Hydroxynicotinic acid	-121.12	2.4127e-14	13.618	4.1256e-13
1-Amino-1-cyclopentanecarboxylic acid	-167.58	1.7989e-15	14.745	4.3945e-14
GABA	-176.21	1.2037e-15	14.919	3.4305e-14
1_2 Diaminopropane	-202.74	3.9212e-16	15.407	1.341e-14
Xanthine	-206.77	3.3502e-16	15.475	1.341e-14
Hypoxanthine	-279.73	2.9862e-17	16.525	2.5532e-15
Inositol	-367.88	3.3376e-18	17.477	5.7073e-16

## Sheet: PCA-SCORES
	PC1	PC2	PC3	PC4	PC5	PC6	PC7	PC8	PC9	PC10
Con-1	-5.3813	0.78312	-2.7173	-0.12495	0.096018	-0.6893	-0.16979	0.17701	0.090495	3.2665e-15
Con-2	-4.8732	0.12395	0.20066	0.12182	0.53979	0.05821	0.81008	-0.37042	-0.48579	2.627e-16
Con-3	-4.7026	-0.24212	1.0507	-0.50633	0.36205	-0.057347	0.31066	-0.43808	0.56723	4.623e-16
Con-4	-4.5922	-0.45312	1.2546	-1.2862	0.22415	0.066606	-0.65899	0.59096	-0.19073	-3.4868e-16
Con-5	-5.1161	0.017954	0.4695	1.6827	-1.2344	0.58496	-0.30184	0.016296	0.012664	7.236e-16
Treated-1	4.582	-0.47909	0.077596	1.2809	1.4106	0.20832	0.086235	0.58371	0.10932	-1.7327e-15
Treated-2	5.571	3.7104	0.60089	-0.27141	-0.25825	-0.034996	0.016563	-0.0010337	-0.0017754	-8.5294e-16
Treated-3	4.6285	-0.90445	-1.239	-0.86464	-0.2258	1.551	0.0068768	-0.2046	0.010066	-2.031e-15
Treated-4	4.8667	-1.5206	0.16975	-0.3153	-1.1389	-0.87202	0.62467	0.4116	0.015257	-1.3895e-15
Treated-5	5.0172	-1.036	0.13257	0.28345	0.22459	-0.81543	-0.72447	-0.76546	-0.12673	8.9447e-16

## Sheet: PCA-loadings
	PC1			PC2			PC3	PC4	PC5	PC6	PC7	PC8	PC9	PC10
Spermidine	0.19522		3-hydroxypropionic acid	0.37874		1_2 Diaminopropane	-0.035071	0.030259	0.0071959	0.0081721	0.011706	0.015587	0.001799	-0.78876
6-Hydroxynicotinic acid	0.19017		4-hydroxybutyric acid	0.27933		1_4-Benzenedicarboxylic acid	-0.07467	0.052029	-0.032796	-0.035999	-0.0051754	-0.0038765	-0.01391	-0.33334
Xanthine	0.16479		urea	0.21767		1-Amino-1-cyclopentanecarboxylic acid	-0.035394	0.034579	0.006196	0.0081455	0.012898	0.0082356	0.0084145	-0.20487
Hypoxanthine	0.16288		Pentadecanoic acid	0.11815		1-Methyl Histidine	0.083909	-0.030336	0.025014	0.049747	-0.02335	0.011366	-0.088536	0.22599
1-Amino-1-cyclopentanecarboxylic acid	0.15448		Decanoic acid	0.096777		1-monopalmitin	0.15025	-0.015989	-0.23031	-0.23747	-0.12393	-0.074728	0.10079	-0.14319
1_2 Diaminopropane	0.14793		Benzoic acid	0.073276		2-Aminoadipic acid	0.0091827	0.0042616	0.03272	0.0086131	-0.069926	-0.011149	-0.058224	0.029767
N-Acetyl glucosamine	0.1457		Homogentisate	0.068838		2-Aminoethanol	-0.0091772	0.027116	0.019571	0.018859	0.025443	-0.0091381	0.023895	-0.0032796
Urocanate	0.14448		Benzylamine	0.068465		2-Deoxyinosine	-0.04012	0.080617	-0.09745	-0.010708	0.02405	0.0021526	-0.068383	-0.14084
2-Deoxyinosine	0.14446		Adenine	0.060516		2-hydroxyglutaric acid	0.019221	-0.0091632	0.0019217	-0.012067	-0.00034513	-0.015073	-0.018783	-0.078374
Uracil	0.12274		Pipecolic acid	0.060188		2-Oxoglutaric acid	0.0022213	0.0026878	0.0031955	-0.027044	-0.019213	-0.071807	-0.064835	-0.0005915
GABA	0.11518		Stearic acid	0.045936		3_4-Dihydrophenylacetic acid	-0.023446	0.019945	-0.0051518	0.001735	-0.019562	0.01661	-0.018401	0.00368
2-Aminoethanol	0.11308		n-Methylethanolamine	0.044901		3-Amino isobutyric acid	-0.00092382	0.0029401	0.013007	-0.0010959	-0.011395	-0.0014432	0.001278	0.007171
Inositol	0.10981		Plamitic acid	0.041921		3-Amino-2-piperidone	0.012206	0.011941	0.005451	0.013778	0.009816	-0.03066	-0.017244	-0.010234
trans-4-Hydroxy-L-proline	0.10859		Picolinic acid	0.038654		3-aminoisobutyric acid	-0.27533	-0.4235	-0.042448	-0.0043053	-0.47105	0.44607	-0.11892	-0.025053
homoserine	0.10377		Arachidonic acid	0.03759		3-Hydroxy kynurenine	-0.049272	0.01062	-0.13335	-0.11524	0.096804	0.1153	0.12017	0.030665
Arabitol	0.098912		Octadecanol	0.036457		3-Hydroxy-3-Methylglutaric acid	0.0056892	-0.0057008	0.0085552	-0.025617	0.013718	-0.071975	0.0057535	0.023876
3_4-Dihydrophenylacetic acid	0.096795		Benzene-1_2_4-triol	0.032084		3-hydroxypropionic acid	0.04099	-0.028747	-0.087608	-0.032124	0.025931	-0.0021543	-0.061635	0.025739
4-HydroxyMandelic acid	0.096461		Heneicosane	0.028839		3-phosphoglycerate	-0.092084	0.071783	0.092935	0.014875	-0.013654	0.0018564	0.0086297	0.0073582
Thymine	0.095901		Oleic acid	0.028575		4-hydroxybutyric acid	0.094073	-0.058376	-0.094121	-0.036222	0.020019	0.0060813	-0.14695	-0.011214
Cadaverine	0.095193		Pyrogallol	0.027921		4-HydroxyMandelic acid	-0.013064	0.014947	0.011093	0.0060958	0.017137	0.015101	0.010387	-0.010039
n-acetyl-d-hexosamine	0.092179		Glyceric acid	0.026403		4-Hydroxyphenethyl alcohol	0.019029	-0.024112	0.0020146	-0.020133	-0.0063319	-0.023603	-0.039775	0.0022432
Putrescine	0.090477		Lauric acid	0.023224		4-Hydroxypyridine	0.010932	0.036807	-0.017012	-0.057821	-0.060022	-0.099633	-0.2802	-0.010972
Orotic acid	0.089881		Asparagine	0.021173		5_6-Dihydrouracil	0.0028633	-0.019697	0.024059	-0.047835	-0.047655	-0.012781	0.034006	0.009564
Ribulose 5-phosphate	0.088047		Icosanoic acid	0.020486		6-Aminohexanoic Acid	0.028567	-0.020203	0.0056161	-0.011239	-0.012537	-0.023798	-0.021508	-0.038111
Dopa	0.087777		Methylmaleic acid	0.01978		6-Hydroxynicotinic acid	-0.054775	0.041226	-0.00026156	0.0050012	0.0081645	0.016027	0.0070771	0.037398
Sucrose	0.086371		Palmitic acid	0.019301		6-Phosphogluconic acid	0.032812	-0.031884	-0.034444	-0.038384	0.0202	-0.0059202	-0.023877	-0.077215
Indole-3-acetic acid	0.08509		Penicillamine	0.018869		Adenine	-0.23958	0.14938	0.043683	-0.0114	0.047829	-0.11389	-0.026953	0.0042836
Gluconic acid	0.083024		D-Xylulose	0.018324		Adipic acid	-0.085644	0.05057	-0.015597	-0.014119	0.005007	0.0038625	-0.082665	-0.0019588
Ribose	0.082093		Homocysteine	0.017433		a-Ketoglutaric acid	0.016393	-0.0062588	-0.013021	-0.020253	0.0060379	-0.024785	-0.038411	0.007571
Glycylglycine	0.081568		D-Glucarate	0.016422		Alanine	0.092938	-0.12876	-0.011373	-0.08285	-0.090304	-0.087651	-0.067884	0.0036685
Nicotinic acid	0.081528		1_4-Benzenedicarboxylic acid	0.015781		Allantoic acid	-0.05571	0.010847	-0.061207	-0.049764	-0.052352	0.097882	-0.044633	-0.0022885
4-Hydroxyphenethyl alcohol	0.076968		Threonic acid	0.014064		Allantoin	0.030171	0.00064556	0.011776	0.013918	0.0035191	-0.057331	0.0055573	-0.024439
Adipic acid	0.075914		Citrulline	0.012324		Allose	-0.011205	0.025821	0.0038898	-0.029372	0.0081883	-0.039757	-0.029573	0.001486
Homogentisate	0.074067		Glucose	0.01221		alpha-Methyl-DL-serine	0.0026414	0.0067072	-0.026968	-0.07051	-0.090763	-0.12125	-0.17303	-0.01024
Dopamine	0.073401		Glutaric acid	0.012076		Arabitol	-0.026627	0.011656	0.0010617	0.0012701	0.011392	0.018657	-0.033155	0.0014293
Succinic acid	0.071129		Allose	0.011741		Arachidonic acid	0.05884	0.11833	0.28458	0.076953	-0.19086	0.012876	0.036512	-0.015501
Inosine	0.071045		N-acetyl-D-mannosamine	0.011701		Asparagine	0.029266	-0.011105	0.0038957	-0.019366	-0.01156	-0.01299	-0.010989	-0.078867
3-Amino isobutyric acid	0.070137		L-Gulcono-1_4-lactone	0.011505		Aspartic acid	-0.02028	0.018781	-0.0017312	0.00053645	-0.014487	0.010562	0.0154	-0.0061885
Cysteine	0.067649		Serine	0.011454		Benzene-1_2_4-triol	-0.030937	0.02789	-0.012458	-0.030116	0.037151	-0.042869	-0.032705	0.0065449
isohexonic acid	0.064453		Methionine sulfoxide	0.0093911		Benzoic acid	-0.17331	0.12353	0.036481	0.077699	0.076893	0.033626	-0.25201	-0.00098373
Phosphoenolpyruvic acid	0.06339		Ethanolamine	0.0081848		Benzylamine	-0.09005	0.093615	0.032052	-0.041092	0.018226	0.055557	0.061281	-0.0020615
urea	0.063286		2-Aminoethanol	0.0054824		beta-Alanine	-0.017204	0.030273	0.0078729	-0.012084	-0.014987	-0.0041144	-0.064695	-0.0050743
Oxalic acid	0.063238		Glutamine	0.0054025		Biopterin	0.039756	-0.045605	-0.1259	-0.12909	0.15576	0.11868	-0.023177	0.042259
Uridine	0.063187		Xylonic acid	0.0052997		Cadaverine	-0.031985	0.043923	0.014082	-0.015905	0.052462	-0.014052	0.029278	0.043916
Galactose	0.059441		Allantoin	0.0049992		Cellobiose	0.20795	0.087102	0.039429	0.029718	-0.021528	0.28702	-0.10632	-0.002979
Methionine	0.057924		Glycine	0.003645		Citramalic acid	0.1121	-0.11409	0.0071233	-0.034116	-0.099292	-0.079385	0.070082	9.6197e-05
Heptadecanic acid	0.057606		2-hydroxyglutaric acid	0.0035564		Citric acid	0.023278	-0.012808	-0.0083091	-0.0045389	-0.01156	-0.011808	-0.018651	-0.031515
Glycerol 1-phosphate	0.054192		Galacturonic acid	0.0028288		Citrulline	0.0053435	-0.011964	0.0083258	-0.01259	-0.034054	0.017116	-0.096114	-9.5376e-05
3-Hydroxy kynurenine	0.052905		3-Hydroxy-3-Methylglutaric acid	0.0024574		Cysteine	-0.015629	0.020854	0.0023757	-0.0069577	-0.012969	-0.012412	-0.017537	-0.024107
Aspartic acid	0.05286		Citric acid	0.0024143		Cytosine	0.15783	-0.029096	0.095716	0.10035	0.067654	0.069613	-0.14477	-0.050554
4-hydroxybutyric acid	0.051845		Lysine	0.0023493		Decanoic acid	-0.2216	0.12025	0.065669	0.096092	0.097954	0.037091	-0.11082	0.0015348
Fructose	0.046825		6-Phosphogluconic acid	0.0018661		D-Glucarate	0.028413	-0.036926	-0.013424	-0.019189	-0.074695	0.019484	0.14877	-0.0046635
Citramalic acid	0.046813		3-Amino-2-piperidone	0.0017625		DL-beta-Hydroxybutyric acid	0.013342	-0.0068813	0.0058163	-0.015964	-0.01054	-0.03106	-0.050698	-0.05693
Biopterin	0.04258		O-Acetylserine	0.0013911		Dopa	-0.023534	0.020324	-0.015234	-0.0076267	-0.0058476	0.014944	-0.041518	0.028871
Threonic acid	0.040964		Glycyl-proline	0.0012387		Dopamine	-0.022476	0.026719	-0.012773	-0.002382	0.0078072	0.011487	-0.0077276	0.061721
3-hydroxypropionic acid	0.039284		Threonine	0.00095533		D-Xylulose	0.0074381	0.01956	0.01743	0.010957	0.0061483	-0.00093649	-0.022803	0.0043312
beta-Alanine	0.038263		Malic acid	0.00089391		Ethanolamine	-0.038988	0.058441	0.007825	-0.038056	0.012812	-0.0087229	-0.10119	0.010409
N-Acetyl glucosamine 6-phosphate	0.031547		Sorbitol 6-phosphate	0.00055019		Fructose	0.0096849	-0.0037471	0.022441	0.03878	0.013383	0.0056468	-0.07771	0.018689
5_6-Dihydrouracil	0.028258		O-Phosphoethanolamine	0.00049503		Fructose 6-phosphate	0.050539	-0.028121	-0.054749	-0.074285	0.068233	0.079796	-0.064228	0.023021
alpha-Methyl-DL-serine	0.024538		Histidine	0.00040002		Fumaric acid	0.0025991	-0.0049368	-0.0058647	-0.016696	-0.007481	-0.030658	-0.075168	-0.011832
1-monopalmitin	0.023334		Sorbitol	0.00036309		GABA	-0.021746	0.021521	0.0066573	0.0065642	0.0029745	0.016911	-0.01362	0.053413
Tyrosine	0.021761		Galactosamine	-0.00037773		Galactitol	0.052818	-0.008609	0.025138	0.014081	0.047175	-0.054983	0.2036	-0.030733
Octadecanol	0.017715		Tyrosine	-0.00086072		Galactonic acid	0.041259	0.12885	-0.018458	-0.028968	-0.08493	0.023048	-0.078675	-0.0020389
Pyrrole-2-carboxylic acid	0.016851		Cadaverine	-0.0017513		Galactosamine	0.019408	-0.0073404	-0.01266	-0.024179	-0.013111	-0.0053181	-0.023539	-0.030321
Palmitic acid	0.015191		Suberic acid	-0.0028294		Galactose	0.00025112	0.0041523	0.010896	-0.0021523	0.011199	-0.020576	-0.011931	0.0022791
Phosphoric acid	0.011225		Fumaric acid	-0.0029408		Galactose-6-phosphate	0.021487	-0.025375	-0.065867	-0.07136	0.069521	0.080634	-0.10284	0.0020331
N-Methyl-DL-Alanine	0.0099123		Glycerol	-0.0033138		Galacturonic acid	0.0143	0.00056861	0.0056361	-0.015063	0.0016726	-0.016407	-0.023252	-0.010574
Alanine	0.0084297		R-(-)-1-Amino-2-propanol	-0.0035721		Gluconic acid	-0.010344	0.0112	0.009595	0.014395	0.0024354	0.022659	-0.0023132	0.018344
Suberic acid	0.00029852		Proline	-0.0037692		Glucose	-0.011126	0.025767	0.003775	-0.029423	0.0082256	-0.039801	-0.029441	-0.0078091
Glyceric acid	-4.0825e-05		6-Aminohexanoic Acid	-0.0038485		Glucose 6-phosphate	0.035294	-0.018377	-0.075767	-0.081192	0.094132	0.068676	-0.045424	0.0031342
Tridecane	-0.0016769		Cytosine	-0.0047622		Glutamic acid	-0.0093253	0.025563	0.024027	-0.041425	-0.022143	-0.012152	-0.028186	-0.0027503
Uric acid	-0.0022496		Glutamic acid	-0.0048193		Glutamine	-0.0028121	0.022067	0.018533	-0.00063656	0.013358	0.0015303	-0.0018508	-0.023981
Myo-inositol 1-phosphate	-0.0091908		N-Acetyl aspartic acid	-0.0055577		Glutaric acid	-0.039087	0.038952	0.033096	-0.034835	0.0010106	0.024606	-0.086843	-0.022467
Hydroxylamine	-0.0097574		Galactitol	-0.0062444		Glyceric acid	-0.12199	0.057793	-0.029165	-0.016542	-0.032611	0.0017993	-0.22965	-0.0088646
Galactonic acid	-0.010956		Glycerol 1-phosphate	-0.0062965		Glycerol	-0.0014463	0.0043163	0.0047389	-0.017451	0.0019863	-0.022035	-0.018977	-0.010026
3-aminoisobutyric acid	-0.011839		Adipic acid	-0.006644		Glycerol 1-phosphate	-0.0029028	0.0088292	0.0069186	-0.0040689	-0.013846	0.011809	-0.0010908	0.035399
Xylonic acid	-0.013379		Leucine	-0.007836		Glycine	0.010527	-0.0029313	0.0010168	-0.014151	-0.0023591	-0.015342	0.0074805	0.0068712
4-Hydroxypyridine	-0.014158		Myristic acid	-0.0080576		Glycolic acid	-0.15934	-0.2287	-0.38518	0.19741	0.41365	0.12292	-0.0081999	-0.017165
2-Aminoadipic acid	-0.016483		Gluconic acid	-0.008462		Glycylglycine	-0.020391	0.0089887	0.021381	0.02736	-0.017745	0.048849	-0.045442	0.028851
Picolinic acid	-0.020317		HydroxyButyric acid	-0.0088453		Glycyl-proline	0.02184	-0.0047269	-0.0037745	0.0010598	-0.0010938	-0.01387	-0.036567	-0.0048173
Heneicosane	-0.021029		DL-beta-Hydroxybutyric acid	-0.0088541		Heneicosane	0.046475	0.07551	0.0031718	0.18572	0.27352	0.15751	-0.12305	-0.02288
Glutamic acid	-0.023979		Putrescine	-0.0090753		Heptadecanic acid	0.14702	-0.060179	0.12094	0.083322	0.0013277	0.11905	0.0017264	-0.057482
n-Methylethanolamine	-0.024702		Phenylalanine	-0.0098755		Histidine	0.058474	-0.032151	0.01409	0.00018605	0.021198	-0.041694	-0.024992	-0.019793
Lysine	-0.026736		Methylsuccinic acid	-0.010085		Homocysteine	0.025973	0.0008949	0.024157	0.0074863	0.0068986	-0.017659	0.0023756	-0.061549
Histidine	-0.027413		1-Methyl Histidine	-0.010353		Homogentisate	0.15166	0.21602	0.058285	-0.55457	-0.044548	0.18476	0.047812	0.04625
Methanolphosphate	-0.027568		Xanthurenic acid	-0.01046		homoserine	-0.033937	0.029526	0.012796	0.0097161	0.0041706	0.0043717	-0.014667	0.065256
Pantothenate	-0.027633		isohexonic acid	-0.01052		HydroxyButyric acid	0.013274	-0.0068125	0.0057494	-0.015943	-0.010675	-0.030833	-0.051611	0.0019436
Cellobiose	-0.028468		Pantothenate	-0.010568		Hydroxylamine	0.034317	0.057798	0.063908	-0.028411	0.009984	-0.080275	-0.10257	-0.011455
Valine	-0.029961		Dopamine	-0.010851		Hypoxanthine	-0.036956	0.022424	0.0052696	0.010834	0.0071653	0.02349	-0.00076463	0.079133
Isoleucine	-0.03032		Fructose	-0.011042		Icosanoic acid	-0.14632	0.084758	-0.13041	-0.096429	0.087771	0.11628	0.09995	0.014445
L-Gulcono-1_4-lactone	-0.030443		Tryptophan	-0.011328		Indole-3-acetic acid	-0.094552	-0.13419	-0.05279	0.27493	-0.21406	-0.29115	-0.053482	0.0086276
Glucose	-0.031611		Indole-3-acetic acid	-0.011976		Inosine	0.0036402	0.037685	-0.044695	0.0036325	0.00099684	0.00096692	-0.021442	0.0030964
Allose	-0.031649		Methanolphosphate	-0.012033		Inositol	-0.021578	0.017536	0.0021493	0.0082674	0.0025084	0.022639	0.0081626	-0.03763
Glucose 6-phosphate	-0.03201		Phosphoric acid	-0.012135		isohexonic acid	-0.012404	0.0089936	-0.011022	-0.0035126	-0.012794	0.013545	0.01038	0.017141
Pyroglutamic acid	-0.032094		homoserine	-0.012174		Isoleucine	-0.010053	0.010031	0.010155	-0.0070002	-0.022374	-0.0035431	-0.012865	-0.0099217
Maltose	-0.03332		Cysteine	-0.012339		lactic acid	-0.13325	0.12129	0.14651	0.019969	-0.025221	0.024687	-0.015004	0.052805
Allantoin	-0.033602		Methionine	-0.012823		Lauric acid	-0.065579	0.025315	0.041173	0.002185	0.033277	0.016929	0.012536	-0.025345
Adenine	-0.033831		Inositol	-0.012884		Leucine	0.0030071	0.0066557	0.0015743	-0.012607	0.001148	-0.017216	-0.026768	-0.022015
N-acetylornithine	-0.03424		Methylmalonic acid	-0.013381		L-Gulcono-1_4-lactone	0.022361	0.0068592	0.026383	-0.0062654	0.011582	-0.036888	0.036198	0.0038742
Glutamine	-0.034544		Arabitol	-0.014585		Lysine	0.061334	-0.028985	0.023179	-0.0036124	0.025619	-0.053377	-0.023669	-0.015215
Benzoic acid	-0.036141		beta-Alanine	-0.014958		Malic acid	0.010102	-0.0031684	0.0038739	-0.011689	-0.0004559	-0.01851	-0.020793	0.023514
1-Methyl Histidine	-0.036247		Urocanate	-0.015286		Malonic acid	-0.067074	0.040265	-0.061615	-0.079665	-0.059976	0.048575	-0.20589	-0.0093082
Ornithine	-0.036455		2-Oxoglutaric acid	-0.015432		Maltose	0.18015	0.12304	0.062899	0.081993	0.073554	0.15743	0.0052316	0.036454
Tryptophan	-0.036886		n-acetyl-d-hexosamine	-0.015701		Methanolphosphate	-0.073026	0.069211	0.056686	-0.07009	-0.012979	-0.046502	-0.18806	-0.014401
Ethanolamine	-0.037532		Dopa	-0.01583		Methionine	-0.020815	0.022543	0.0049915	-0.0093562	-0.0051955	0.012858	-0.014001	0.015952
Allantoic acid	-0.038148		1-Amino-1-cyclopentanecarboxylic acid	-0.015849		Methionine sulfoxide	0.025129	-0.015966	-0.0016081	-0.00064836	-0.017602	-0.026229	-0.034213	-0.041758
3-phosphoglycerate	-0.042382		1_2 Diaminopropane	-0.016116		Methylmaleic acid	-0.034742	0.027481	-0.00092049	-0.02675	-0.012563	-0.014173	-0.021608	0.0049095
Myristic acid	-0.042824		GABA	-0.016344		Methylmalonic acid	-0.032175	0.045701	0.048022	-0.03557	0.0056875	-0.027707	0.14831	0.023504
Proline	-0.043971		Xanthine	-0.017361		Methylsuccinic acid	-0.069668	0.083146	0.0066731	-0.047434	0.0048643	0.014804	0.010583	0.0005703
Phenylalanine	-0.044777		3-Amino isobutyric acid	-0.017593		Myo-inositol 1-phosphate	-0.013451	-0.031154	-0.15607	-0.14511	0.15265	0.12145	-0.023989	0.019094
Fructose 6-phosphate	-0.044817		Succinic acid	-0.018228		Myristic acid	-0.11734	0.038191	-0.075518	-0.12861	-0.056943	-0.043084	0.060338	0.0082919
Pentadecanoic acid	-0.045247		Spermidine	-0.01825		N-Acetyl aspartic acid	0.029339	-0.017659	-0.006761	0.0081488	0.0087841	-0.062773	-0.064709	-0.0043213
Leucine	-0.045543		Inosine	-0.018318		N-Acetyl glucosamine	-0.031571	0.031802	-0.012361	-9.3672e-05	-0.013837	0.040768	-0.040381	0.026408
Methylsuccinic acid	-0.046537		trans-4-Hydroxy-L-proline	-0.019008		N-Acetyl glucosamine 6-phosphate	0.10218	-0.069233	-0.035682	-0.077373	0.010382	0.11468	-0.13534	0.022639
Galacturonic acid	-0.04735		Serotonin	-0.019104		n-acetyl-d-hexosamine	-0.01628	0.011929	-0.0036842	0.0021609	-0.010574	0.026121	-0.021235	-0.003564
Penicillamine	-0.047377		Oxalic acid	-0.019223		N-acetyl-D-mannosamine	0.029269	-0.016846	0.058576	0.039667	0.037	0.072909	-0.012824	-0.03575
Galactose-6-phosphate	-0.047613		4-HydroxyMandelic acid	-0.019554		N-acetylornithine	0.1365	-0.1098	-0.28788	0.00094288	0.022569	-0.14921	0.089529	0.0056816
1_4-Benzenedicarboxylic acid	-0.048285		alpha-Methyl-DL-serine	-0.019599		Nicotinic acid	-0.036983	0.025438	0.0084923	-0.0083043	0.0064789	0.0051126	-0.02667	-0.0041411
Decanoic acid	-0.049376		Galactose-6-phosphate	-0.019633		N-Methyl-DL-Alanine	-0.01947	0.067376	0.090528	0.0035962	0.03844	-0.11628	-0.074936	-0.0048407
Citrulline	-0.050822		Isoleucine	-0.019889		n-Methylethanolamine	0.024276	0.016856	0.025853	-0.017336	0.013447	-0.053324	-0.038219	-0.0048548
Glycerol	-0.050908		3_4-Dihydrophenylacetic acid	-0.020348		O-Acetylserine	0.02394	-0.01653	0.0036182	-0.018794	-0.033086	-0.060901	-0.036008	-0.033118
O-Phosphoethanolamine	-0.051432		N-Acetyl glucosamine	-0.020925		Octadecanol	0.018304	-0.12725	-0.0047181	0.15714	0.0023583	0.00036254	0.096245	0.0076525
Glutaric acid	-0.052066		Ribose	-0.020963		Oleic acid	-0.15627	0.10987	-0.081617	-0.048783	0.016586	0.038917	0.010453	0.00014592
Benzene-1_2_4-triol	-0.054608		Aspartic acid	-0.021239		O-Phosphoethanolamine	0.017355	-0.011896	-0.0095643	-0.0026006	-0.0041408	-0.01739	-0.033874	-0.0057596
Xanthurenic acid	-0.055078		a-Ketoglutaric acid	-0.022677		Ornithine	-0.037085	0.017392	-0.002434	-0.088378	-0.066088	0.083724	0.024968	0.001535
Cytosine	-0.056085		Ornithine	-0.022968		Orotic acid	-0.0087025	-0.010599	0.020097	-0.01319	-0.040928	0.0080247	-0.0022448	0.023147
Sinigrin	-0.056255		Pyroglutamic acid	-0.023113		Oxalic acid	-0.012853	0.024087	0.016618	-0.0013694	0.0083253	-0.030293	-0.041857	0.034524
3-Hydroxy-3-Methylglutaric acid	-0.057236		Hypoxanthine	-0.023458		Palmitic acid	-0.18301	-0.50804	0.51764	-0.32813	0.31048	-0.017147	-0.0021714	-0.035989
a-Ketoglutaric acid	-0.057662		Heptadecanic acid	-0.024016		Pantothenate	0.0072769	0.0040506	-0.023257	-0.0098518	-0.029374	-0.026569	-0.080316	-0.019054
Pyrogallol	-0.059253		2-Aminoadipic acid	-0.024131		Penicillamine	0.016839	0.0283	0.023377	0.057327	0.040957	-0.080713	-0.092263	-0.027146
Methylmalonic acid	-0.059498		6-Hydroxynicotinic acid	-0.025096		Pentadecanoic acid	-0.12712	0.024794	0.10128	0.22655	-0.070688	0.32161	0.12659	-0.021205
Malic acid	-0.061013		Orotic acid	-0.025503		Phenylalanine	0.0079788	-0.001519	-0.0045174	-0.0053102	0.0042984	0.0059215	-0.015367	-0.010313
Sorbitol	-0.062519		Uracil	-0.026345		Phosphoenolpyruvic acid	-0.0027443	-0.0029349	0.01391	-0.030361	0.026245	-0.041024	-0.086152	0.019916
6-Aminohexanoic Acid	-0.064449		Ribulose 5-phosphate	-0.026963		Phosphoric acid	-0.0046399	0.052202	0.035289	-0.064265	-0.018567	-0.04274	0.0009778	-0.0010829
Malonic acid	-0.064781		Valine	-0.02772		Picolinic acid	-0.14442	-0.1166	0.10429	-0.087662	0.20134	-0.12803	0.0093599	0.012584
Plamitic acid	-0.064872		Nicotinic acid	-0.028379		Pipecolic acid	-0.049578	0.053225	0.034044	-0.03333	0.018059	0.03692	0.13997	-0.018574
D-Xylulose	-0.064949		Tridecane	-0.028948		Plamitic acid	-0.16456	0.079587	-0.067153	-0.051189	-0.0376	0.012554	0.070134	0.038977
Galactosamine	-0.066704		Galactose	-0.030157		Proline	-0.0040124	0.0093739	0.0078383	-0.01665	0.010295	-0.018752	-0.0089015	0.0053014
Lauric acid	-0.066825		3-aminoisobutyric acid	-0.032134		Putrescine	-0.012639	0.017987	0.0040925	0.0066498	0.011783	0.0070041	-0.018931	0.034684
R-(-)-1-Amino-2-propanol	-0.0674		2-Deoxyinosine	-0.032466		Pyrogallol	-0.039388	0.044506	-0.0086242	-0.030196	-0.0059674	0.025879	-0.014426	-0.013359
Glycine	-0.067848		Glycylglycine	-0.033603		Pyroglutamic acid	0.017203	-0.0040155	-0.0098294	-0.052852	-0.012389	-0.038525	-0.065227	-0.017101
N-acetyl-D-mannosamine	-0.070533		Phosphoenolpyruvic acid	-0.034638		Pyrrole-2-carboxylic acid	0.067286	-0.024191	0.0078516	-0.039734	0.0032284	-0.041611	-0.17467	-0.0032286
Fumaric acid	-0.071986		4-Hydroxyphenethyl alcohol	-0.035938		R-(-)-1-Amino-2-propanol	0.010754	0.0039911	0.0042461	-0.013798	0.0052758	-0.01085	-0.0056057	-0.035805
Glycyl-proline	-0.072657		Glucose 6-phosphate	-0.037198		Ribose	-0.031209	0.028899	-0.025081	-0.033161	-0.0029476	-0.012209	-0.079716	-0.023456
Threonine	-0.073645		Galactonic acid	-0.037852		Ribulose 5-phosphate	-0.0011759	-0.004304	0.015396	0.0025151	-0.016543	0.023217	-0.097373	-0.019249
2-Oxoglutaric acid	-0.074048		Fructose 6-phosphate	-0.041334		Serine	0.021214	-0.013916	-0.00090297	-0.016046	-0.0035538	-0.015613	-0.010917	0.0079715
N-Acetyl aspartic acid	-0.074182		Myo-inositol 1-phosphate	-0.043398		Serotonin	0.052701	0.0093005	-0.070329	-0.026854	-0.018223	-0.017704	-0.056558	0.0021898
Pipecolic acid	-0.074292		Sucrose	-0.044032		Sinigrin	0.24221	0.17257	0.1994	0.13361	0.14245	0.23362	0.053516	-0.067549
Stearic acid	-0.080031		Thymine	-0.044127		Sorbitol	0.011269	0.0034969	-0.00053372	-0.025264	-0.021274	-0.010518	-0.061995	-0.0012334
Benzylamine	-0.083695		3-Hydroxy kynurenine	-0.046395		Sorbitol 6-phosphate	0.041739	-0.02157	-0.019284	-0.026579	0.029333	-0.0013037	-0.015338	-0.094573
Galactitol	-0.084481		Malonic acid	-0.046974		Spermidine	-0.077293	0.11547	0.043506	0.0080644	0.16093	-0.082045	-0.029116	0.038768
Serotonin	-0.086057		Allantoic acid	-0.05068		Stearic acid	-0.16811	0.11866	-0.081197	-0.054965	-0.020991	0.014597	0.036168	0.010093
Icosanoic acid	-0.087599		Uric acid	-0.051876		Suberic acid	-0.15358	0.10081	-0.019055	-0.035569	0.034099	0.04184	-0.06731	0.029468
lactic acid	-0.08801		5_6-Dihydrouracil	-0.05238		Succinic acid	-0.021221	0.022032	-0.0025349	-0.0053972	-0.011241	0.013713	-0.017172	0.013625
3-Amino-2-piperidone	-0.090074		4-Hydroxypyridine	-0.053983		Sucrose	0.045188	-0.0087154	-0.054279	-0.013541	-0.041352	0.07219	0.061374	0.0063426
Oleic acid	-0.093154		Maltose	-0.054898		Threonic acid	-0.014798	-0.021717	-0.017286	-0.016341	-0.0082735	-0.021388	-0.065509	0.0029303
2-hydroxyglutaric acid	-0.094973		N-Acetyl glucosamine 6-phosphate	-0.055559		Threonine	0.011198	-0.0047303	0.0031849	-0.010913	-0.0056758	-0.0064908	-0.035011	-0.047334
Citric acid	-0.097377		Biopterin	-0.058211		Thymine	0.17964	-0.085424	0.096958	0.092425	0.062553	0.0092663	-0.15186	-0.028438
HydroxyButyric acid	-0.10136		Sinigrin	-0.066816		trans-4-Hydroxy-L-proline	-0.026354	0.027299	-0.0064589	-0.00015816	0.0057704	1.9506e-05	0.046599	-0.044323
DL-beta-Hydroxybutyric acid	-0.10137		Citramalic acid	-0.069671		Tridecane	0.011694	0.04056	0.0058135	-0.07707	0.0083778	0.051619	0.0031464	-0.0018656
Methylmaleic acid	-0.10872		N-Methyl-DL-Alanine	-0.074522		Tryptophan	0.03227	0.0099262	-0.010338	0.012994	0.019588	-0.0017466	0.0064127	-0.0089566
Serine	-0.11654		Pyrrole-2-carboxylic acid	-0.075935		Tyrosine	-0.0084235	0.030011	0.018733	-0.0098274	-0.015192	-0.009236	0.0083952	0.0023284
Glycolic acid	-0.12242		Cellobiose	-0.079575		Uracil	-0.0067823	0.0058257	0.011957	0.010184	-0.0041078	0.016905	-0.029672	-0.031499
Homocysteine	-0.1225		Uridine	-0.080842		urea	0.091106	-0.019797	-0.098868	-0.0030216	0.047137	0.10674	-0.14515	0.0091534
Methionine sulfoxide	-0.12332		Hydroxylamine	-0.084255		Uric acid	0.00861	0.00023541	0.01076	-0.080135	-0.044688	0.053803	-4.8115e-05	-0.0075974
O-Acetylserine	-0.12401		Alanine	-0.094613		Uridine	0.16449	-0.13814	-0.040612	-0.038844	0.084902	0.0071955	-0.12258	0.029231
6-Phosphogluconic acid	-0.12448		N-acetylornithine	-0.11385		Urocanate	-0.010063	-0.0048046	0.023459	-0.0085898	0.031422	-0.036373	0.23235	-0.040414
Arachidonic acid	-0.12665		1-monopalmitin	-0.15705		Valine	-0.00074771	0.013433	0.016447	-0.012665	-0.030459	-0.026544	-0.014893	0.0035573
Sorbitol 6-phosphate	-0.13092		Glycolic acid	-0.21276		Xanthine	-0.04192	0.028435	0.005328	0.0061635	0.010938	0.023197	0.00365	0.086997
D-Glucarate	-0.14696		3-phosphoglycerate	-0.36511		Xanthurenic acid	0.022879	-0.023115	-0.016752	-0.017452	0.01401	-0.013813	-0.037353	-0.025995
Asparagine	-0.1816		lactic acid	-0.58249		Xylonic acid	0.034915	-0.018876	0.04026	0.053335	-0.10115	0.06507	0.0063106	-0.021059

## Sheet: OPLS_DA_scores
	Score (t1)	OrthoScore (to1)
Con-1	-10.498	-6.0917
Con-2	-10.99	-0.49259
Con-3	-10.865	3.3292
Con-4	-10.877	4.8445
Con-5	-11.109	-1.5894
Treated-1	10.379	-2.4419
Treated-2	11.201	2.681
Treated-3	10.84	-0.030364
Treated-4	10.811	0.63324
Treated-5	11.108	-0.84195

## Sheet: OPLS_DA-LOADINGS
	Loading (t1)	OrthoLoading (to1)
1_2 Diaminopropane	0.087236	-0.0035484
1_4-Benzenedicarboxylic acid	-0.078455	-0.12833
1-Amino-1-cyclopentanecarboxylic acid	0.087234	-0.0035742
1-Methyl Histidine	-0.076757	0.1236
1-monopalmitin	0.025101	0.10259
2-Aminoadipic acid	-0.071459	-0.0068813
2-Aminoethanol	0.087041	0.0058613
2-Deoxyinosine	0.086432	-0.016081
2-hydroxyglutaric acid	-0.087241	-0.0031578
2-Oxoglutaric acid	-0.08638	-0.020817
3_4-Dihydrophenylacetic acid	0.087164	-0.0045408
3-Amino isobutyric acid	0.087007	0.012559
3-Amino-2-piperidone	-0.08711	-0.012593
3-aminoisobutyric acid	-0.0069954	-0.028018
3-Hydroxy kynurenine	0.074495	-0.043845
3-Hydroxy-3-Methylglutaric acid	-0.086532	-0.011047
3-hydroxypropionic acid	0.027668	0.057518
3-phosphoglycerate	-0.029635	-0.096447
4-hydroxybutyric acid	0.043313	0.10191
4-HydroxyMandelic acid	0.087149	0.0030504
4-Hydroxyphenethyl alcohol	0.085904	0.035076
4-Hydroxypyridine	-0.041512	-0.056767
5_6-Dihydrouracil	0.074628	0.016972
6-Aminohexanoic Acid	-0.086959	0.016054
6-Hydroxynicotinic acid	0.08723	-0.006973
6-Phosphogluconic acid	-0.087053	0.0049469
Adenine	-0.03756	-0.26267
Adipic acid	0.085035	-0.06806
a-Ketoglutaric acid	-0.086273	-0.0020318
Alanine	0.014707	0.18657
Allantoic acid	-0.07137	-0.1033
Allantoin	-0.085225	0.035681
Allose	-0.083974	-0.064906
alpha-Methyl-DL-serine	0.0674	-0.0075447
Arabitol	0.087215	-0.0035231
Arachidonic acid	-0.08042	-0.018355
Asparagine	-0.087238	-0.0057918
Aspartic acid	0.086752	-0.018008
Benzene-1_2_4-triol	-0.08396	-0.062766
Benzoic acid	-0.04675	-0.21737
Benzylamine	-0.079937	-0.10363
beta-Alanine	0.085702	-0.039136
Biopterin	0.06495	0.06282
Cadaverine	0.086859	-0.017988
Cellobiose	-0.039632	0.12417
Citramalic acid	0.064689	0.16583
Citric acid	-0.087235	0.00086915
Citrulline	-0.086455	-0.0057942
Cysteine	0.087116	-0.0079247
Cytosine	-0.071891	0.12971
Decanoic acid	-0.050877	-0.2047
D-Glucarate	-0.086944	0.0033747
DL-beta-Hydroxybutyric acid	-0.087077	-0.0095538
Dopa	0.08713	-0.0071714
Dopamine	0.087101	-0.012529
D-Xylulose	-0.086801	-0.017891
Ethanolamine	-0.079298	-0.12306
Fructose	0.085562	0.030895
Fructose 6-phosphate	-0.077783	0.046736
Fumaric acid	-0.08692	-0.015231
GABA	0.08722	-0.00058429
Galactitol	-0.085861	0.023496
Galactonic acid	-0.031076	-0.07104
Galactosamine	-0.087069	0.0012821
Galactose	0.086416	0.010383
Galactose-6-phosphate	-0.080863	0.014034
Galacturonic acid	-0.087108	-0.0023949
Gluconic acid	0.087175	0.0055837
Glucose	-0.083949	-0.06464
Glucose 6-phosphate	-0.070652	0.037094
Glutamic acid	-0.080986	-0.08302
Glutamine	-0.086019	-0.042011
Glutaric acid	-0.083213	-0.086702
Glyceric acid	0.003674	-0.2707
Glycerol	-0.086838	-0.024488
Glycerol 1-phosphate	0.087121	0.007292
Glycine	-0.087196	-0.007553
Glycolic acid	-0.063291	-0.020539
Glycylglycine	0.086579	-0.0029885
Glycyl-proline	-0.087217	0.0022328
Heneicosane	-0.038713	0.022515
Heptadecanic acid	0.06792	0.15703
Histidine	-0.078659	0.12225
Homocysteine	-0.087199	-0.0043163
Homogentisate	0.051938	0.0025965
homoserine	0.087167	-0.011381
HydroxyButyric acid	-0.087076	-0.0096173
Hydroxylamine	-0.026422	-0.032984
Hypoxanthine	0.08724	-0.001037
Icosanoic acid	-0.075554	-0.12645
Indole-3-acetic acid	0.071973	0.018784
Inosine	0.086333	0.0041521
Inositol	0.087238	0.0004131
isohexonic acid	0.087186	0.0010062
Isoleucine	-0.084186	-0.052273
lactic acid	-0.037787	-0.091328
Lauric acid	-0.083177	-0.08208
Leucine	-0.086788	-0.021235
L-Gulcono-1_4-lactone	-0.085005	0.017344
Lysine	-0.077175	0.12391
Malic acid	-0.087179	-0.00749
Malonic acid	-0.078249	-0.098965
Maltose	-0.048643	0.095436
Methanolphosphate	-0.060424	-0.20196
Methionine	0.086995	-0.018583
Methionine sulfoxide	-0.087238	-0.00094868
Methylmaleic acid	-0.086338	-0.043405
Methylmalonic acid	-0.083124	-0.074624
Methylsuccinic acid	-0.076503	-0.14987
Myo-inositol 1-phosphate	-0.019572	-0.018451
Myristic acid	-0.064786	-0.1656
N-Acetyl aspartic acid	-0.086803	0.012619
N-Acetyl glucosamine	0.087188	-0.0031341
N-Acetyl glucosamine 6-phosphate	0.056597	0.16386
n-acetyl-d-hexosamine	0.087193	0.0017534
N-acetyl-D-mannosamine	-0.085794	0.015136
N-acetylornithine	-0.041496	0.14803
Nicotinic acid	0.086823	-0.022284
N-Methyl-DL-Alanine	0.029489	-0.12383
n-Methylethanolamine	-0.075354	0.018388
O-Acetylserine	-0.087122	-0.0028855
Octadecanol	0.039187	0.17473
Oleic acid	-0.077305	-0.13448
O-Phosphoethanolamine	-0.087098	0.0093166
Ornithine	-0.07575	-0.095917
Orotic acid	0.08688	0.011496
Oxalic acid	0.086754	-0.010167
Palmitic acid	0.010026	0.0099802
Pantothenate	-0.084185	-0.010246
Penicillamine	-0.083513	-0.0081495
Pentadecanoic acid	-0.049513	-0.088539
Phenylalanine	-0.086909	-0.007969
Phosphoenolpyruvic acid	0.085744	0.0067719
Phosphoric acid	0.053739	-0.12212
Picolinic acid	-0.031217	-0.10901
Pipecolic acid	-0.082266	-0.070821
Plamitic acid	-0.070278	-0.16376
Proline	-0.086604	-0.032565
Putrescine	0.087201	0.002184
Pyrogallol	-0.083855	-0.075743
Pyroglutamic acid	-0.082119	0.001784
Pyrrole-2-carboxylic acid	0.04296	0.11875
R-(-)-1-Amino-2-propanol	-0.087125	-0.011568
Ribose	0.086674	-0.019659
Ribulose 5-phosphate	0.086736	0.014042
Serine	-0.08724	-0.0030615
Serotonin	-0.085846	0.013664
Sinigrin	-0.052961	0.077161
Sorbitol	-0.086939	-0.011561
Sorbitol 6-phosphate	-0.087158	0.0055102
Spermidine	0.086483	-0.025302
Stearic acid	-0.073076	-0.15515
Suberic acid	0.0053702	-0.30946
Succinic acid	0.087059	-0.011939
Sucrose	0.084674	0.047781
Threonic acid	0.085432	0.012017
Threonine	-0.087197	-0.0076928
Thymine	0.075592	0.13318
trans-4-Hydroxy-L-proline	0.087186	-0.0052716
Tridecane	-0.0082717	-0.080212
Tryptophan	-0.085492	0.025639
Tyrosine	0.084058	-0.0507
Uracil	0.087098	0.010803
urea	0.057345	0.093335
Uric acid	-0.0089619	-0.02158
Uridine	0.065654	0.17224
Urocanate	0.086848	0.013869
Valine	-0.082505	-0.041171
Xanthine	0.087247	-0.0035839
Xanthurenic acid	-0.086571	0.016673
Xylonic acid	-0.055658	0.12183

## Sheet: OPLS_DA-MODEL
	p1	o1
R2X	0.768	0.0648
R2Y	0.995	0.00443
Q2	0.993	0.00443
												Permutation analysis showing the observed and cross-validated R2Y and Q2 coe_x001E_cients.
			Model overview of the OPLS-DA model for the provided dataset. It shows the R2X, R2Y, and Q2 coe_x001E_cients for the groups.

## Sheet: OPLS_DA_PLOT
	p[1]	p(corr)[1]
Spermidine	11.712	0.99099
6-Hydroxynicotinic acid	11.39	0.99955
Xanthine	9.8633	0.99975
Hypoxanthine	9.747	0.99967
1-Amino-1-cyclopentanecarboxylic acid	9.2445	0.99959
1_2 Diaminopropane	8.8532	0.99962
N-Acetyl glucosamine	8.72	0.99907
2-Deoxyinosine	8.6633	0.9904
Urocanate	8.6258	0.99516
Uracil	7.3308	0.99803
GABA	6.8902	0.99943
2-Aminoethanol	6.748	0.99738
Inositol	6.5684	0.99964
trans-4-Hydroxy-L-proline	6.5033	0.99905
homoserine	6.2181	0.99882
Arabitol	5.9215	0.99937
3_4-Dihydrophenylacetic acid	5.7971	0.99879
4-HydroxyMandelic acid	5.7684	0.99862
Cadaverine	5.7035	0.99529
Thymine	5.5852	0.86618
n-acetyl-d-hexosamine	5.5138	0.99912
Putrescine	5.4075	0.99921
Orotic acid	5.3714	0.99554
Dopa	5.2575	0.9984
Ribulose 5-phosphate	5.2569	0.99389
Sucrose	5.1332	0.97026
Indole-3-acetic acid	5.1249	0.82472
Gluconic acid	4.961	0.99891
Ribose	4.9264	0.99317
Nicotinic acid	4.9	0.99489
Glycylglycine	4.8906	0.99208
Adipic acid	4.5959	0.97439
4-Hydroxyphenethyl alcohol	4.5821	0.98435
Dopamine	4.3994	0.99806
Homogentisate	4.3092	0.59514
Succinic acid	4.2651	0.99758
Inosine	4.2447	0.98927
3-Amino isobutyric acid	4.1879	0.99699
Cysteine	4.0508	0.99824
isohexonic acid	3.8564	0.99904
Phosphoenolpyruvic acid	3.7899	0.98252
Oxalic acid	3.7878	0.99409
Uridine	3.6526	0.75231
urea	3.6206	0.6571
Galactose	3.5537	0.99022
Methionine	3.4756	0.99685
Heptadecanic acid	3.3273	0.77828
Glycerol 1-phosphate	3.2359	0.99829
3-Hydroxy kynurenine	3.211	0.85362
Aspartic acid	3.1767	0.99407
4-hydroxybutyric acid	2.9058	0.49631
Fructose	2.7862	0.98044
Citramalic acid	2.7178	0.74125
Biopterin	2.5235	0.74425
Threonic acid	2.4424	0.97894
beta-Alanine	2.3022	0.98204
3-hydroxypropionic acid	2.164	0.31705
N-Acetyl glucosamine 6-phosphate	1.8152	0.64853
5_6-Dihydrouracil	1.6989	0.85514
alpha-Methyl-DL-serine	1.4652	0.77231
1-monopalmitin	1.3405	0.28763
Tyrosine	1.3079	0.9632
Octadecanol	1.0123	0.44903
Pyrrole-2-carboxylic acid	0.9763	0.49226
Palmitic acid	0.93837	0.11488
Phosphoric acid	0.68348	0.61578
N-Methyl-DL-Alanine	0.63884	0.33791
Alanine	0.44851	0.16853
Suberic acid	0.14519	0.061536
Glyceric acid	0.08235	0.042099
Tridecane	-0.091426	-0.094783
Uric acid	-0.12037	-0.10269
Myo-inositol 1-phosphate	-0.52643	-0.22427
3-aminoisobutyric acid	-0.54729	-0.080159
Hydroxylamine	-0.56994	-0.30277
Galactonic acid	-0.64868	-0.35609
Xylonic acid	-0.8253	-0.63777
4-Hydroxypyridine	-0.83131	-0.47568
2-Aminoadipic acid	-0.97985	-0.81883
Picolinic acid	-1.1451	-0.3577
Heneicosane	-1.2873	-0.4436
Glutamic acid	-1.4177	-0.928
n-Methylethanolamine	-1.5063	-0.86346
Methanolphosphate	-1.5797	-0.69238
Lysine	-1.6453	-0.88433
Pantothenate	-1.6487	-0.96466
Histidine	-1.683	-0.90133
Valine	-1.7732	-0.9454
Isoleucine	-1.7909	-0.96466
Cellobiose	-1.8017	-0.45414
L-Gulcono-1_4-lactone	-1.8345	-0.97404
Adenine	-1.8452	-0.43039
Glucose	-1.8781	-0.96195
Allose	-1.8801	-0.96224
Pyroglutamic acid	-1.9191	-0.94098
Glucose 6-phosphate	-1.9231	-0.80958
Allantoin	-2.0273	-0.97657
Benzoic acid	-2.0405	-0.5357
Glutamine	-2.0558	-0.98567
Maltose	-2.0755	-0.55739
N-acetylornithine	-2.1117	-0.47549
Ornithine	-2.1328	-0.868
Ethanolamine	-2.205	-0.90865
Allantoic acid	-2.2106	-0.81781
Tryptophan	-2.216	-0.97963
1-Methyl Histidine	-2.2229	-0.87954
3-phosphoglycerate	-2.3112	-0.33957
Myristic acid	-2.4574	-0.74237
Proline	-2.6157	-0.99237
Pentadecanoic acid	-2.636	-0.56736
Phenylalanine	-2.6712	-0.99587
Fructose 6-phosphate	-2.6974	-0.8913
Methylsuccinic acid	-2.7066	-0.87663
Leucine	-2.7135	-0.99448
Decanoic acid	-2.8017	-0.58298
1_4-Benzenedicarboxylic acid	-2.8216	-0.89899
Galacturonic acid	-2.8343	-0.99815
Penicillamine	-2.8415	-0.95695
Galactose-6-phosphate	-2.851	-0.92659
Glycerol	-3.0321	-0.99505
Citrulline	-3.0404	-0.99067
Glutaric acid	-3.075	-0.95352
O-Phosphoethanolamine	-3.0806	-0.99803
Benzene-1_2_4-triol	-3.2417	-0.96208
Xanthurenic acid	-3.2999	-0.99199
3-Hydroxy-3-Methylglutaric acid	-3.4188	-0.99155
a-Ketoglutaric acid	-3.4421	-0.98859
Cytosine	-3.4624	-0.82378
Sinigrin	-3.4756	-0.60686
Pyrogallol	-3.5065	-0.96087
Methylmalonic acid	-3.5098	-0.9525
Malic acid	-3.6453	-0.99896
Sorbitol	-3.7351	-0.99621
Plamitic acid	-3.7481	-0.8053
Malonic acid	-3.79	-0.89664
6-Aminohexanoic Acid	-3.8644	-0.99645
D-Xylulose	-3.8808	-0.99463
Lauric acid	-3.9404	-0.95311
Galactosamine	-3.9911	-0.9977
R-(-)-1-Amino-2-propanol	-4.0235	-0.99834
Glycine	-4.0535	-0.99916
N-acetyl-D-mannosamine	-4.232	-0.98309
Fumaric acid	-4.2936	-0.99599
Glycyl-proline	-4.3482	-0.9994
Threonine	-4.3993	-0.99917
Pipecolic acid	-4.4045	-0.94266
2-Oxoglutaric acid	-4.4109	-0.98981
N-Acetyl aspartic acid	-4.4452	-0.99465
Stearic acid	-4.645	-0.83736
lactic acid	-4.9117	-0.43299
Benzylamine	-4.9333	-0.91597
Galactitol	-5.0709	-0.98386
Icosanoic acid	-5.1062	-0.86575
Serotonin	-5.159	-0.98369
3-Amino-2-piperidone	-5.377	-0.99817
Oleic acid	-5.431	-0.88582
2-hydroxyglutaric acid	-5.6779	-0.99968
Citric acid	-5.8238	-0.9996
HydroxyButyric acid	-6.0497	-0.99778
DL-beta-Hydroxybutyric acid	-6.0504	-0.99779
Methylmaleic acid	-6.4582	-0.98933
Serine	-6.9683	-0.99967
Glycolic acid	-7.1323	-0.72523
Homocysteine	-7.3268	-0.99919
Methionine sulfoxide	-7.3749	-0.99964
O-Acetylserine	-7.4127	-0.9983
6-Phosphogluconic acid	-7.4494	-0.99752
Arachidonic acid	-7.5867	-0.92152
Sorbitol 6-phosphate	-7.8373	-0.99872
D-Glucarate	-8.7877	-0.99627
Asparagine	-10.855	-0.99964

[truncated: 5 more sheets: OPLS_DA_VIP, NETWORK_ANALISYS, Fold-change, volcano-plot, Pathway analysis]
